# Supplementary material for: Impact of the 7-bp deletion in HvGA20ox2 gene on agronomic important traits in barley (Hordeum vulgare L.)
Source: BMC Plant Biol. 2017 Nov 14;17(Suppl 1):181. doi: 10.1186/s12870-017-1121-4 (PMC5688404; doi:10.1186/s12870-017-1121-4)
Supplement: Supplementary file 1 — Mapping of the HvGA20ox2 gene in the Morex/Barke DHLs population on the long arm of 3H chromosome and phenotypic trait data scored for DHLs of the Morex/Barke barley mapping population. (XLSX 27 kb) [file 12870_2017_1121_MOESM1_ESM.xlsx]

## Sheet: Лист1
			MB002	MB006	MB007	MB011	MB014	MB019	MB020	MB021	MB025	MB026	MB030	MB031	MB032	MB033	MB034	MB042	MB046	MB047	MB048	MB050	MB051	MB053	MB054	MB055	MB056	MB058	MB059	MB062	MB063	MB064	MB067	MB069	MB072	MB073	MB074	MB075	MB077	MB078	MB079	MB080	MB081	MB083	MB084	MB085	MB091	MB092	MB098
SNP	Chr	cM
1_0754	3H	132.76	b	b	a	b	b	a	a	b	a	b	a	b	b	b	b	b	b	b	b	a	a	a	b	b	a	a	a	a	b	a	a	a	a	a	a	a	a	a	a	b	a	b	a	b	a	b	a
HvGA20ox2 (7-bp deletion in exon 1)	3H	132.76	b	b	a	b	b	a	a	b	a	b	a	b	b	b	b	b	b	b	b	a	a	a	b	b	a	a	a	a	b	a	a	a	a	a	a	a	a	a	a	b	a	b	a	b	a	b	a
Phenotypes&Environments
days from sowing until first awns visible
Pushkin 2011			57	57	53	54	54	52	52	57	53	54	51	55	56	58	57	57	ND	57	57	54	55	55	57	56	56	56	ND	52	55	54	53	52	54	54	53	53	53	52	54	55	55	57	54	55	55	54	54
Pushkin 2012			52	52	44	ND	ND	46	45	54	47	50	44	48	52	54	53	52	50	52	52	47	49	55	54	47	53	47	ND	47	52	48	52	46	49	48	48	48	47	49	50	53	54	54	49	54	51	54	48
Pushkin 2013			44	43	40	ND	ND	40	40	45	41	43	39	41	44	45	44	43	43	44	45	40	43	43	44	43	42	41	ND	39	42	41	41	39	39	42	42	40	40	40	41	43	41	44	39	43	44	43	40
Krasnodar 2011			72	73	65	65	65	65	65	72	65	68	65	65	67	69	71	71	ND	67	68	67	66	65	71	71	67	66	ND	65	67	66	66	66	66	66	66	66	65	65	65	66	71	73	66	66	66	66	65
Krasnodar 2013			66	66	63	ND	ND	63	60	65	62	60	59	63	64	67	66	63	61	63	63	58	65	61	63	61	62	55	ND	56	58	57	ND	55	58	59	56	56	57	60	59	62	58	66	58	67	66	67	ND
TGW
Pushkin_2011			28.44	48	38.38	34.98	35.76	39.56	35.04	44.36	43.08	30.5	33.3	ND	16.4	47.08	41.74	22.02	ND	32.18	16.58	19.5	53.94	48.32	26.74	ND	ND	26.74	15.96	14.92	22.52	25.72	42.86	33.66	27.74	24.14	33.96	37.24	13.22	10.96	43.72	28.54	42.14	43.52	37.9	39.62	24.76	ND	16.72
Pushkin_2013			32.85	54.6	36.45	ND	ND	43.15	34.9	46.85	ND	31.65	38.2	35.35	36.55	53.85	49	49.35	26.4	32.1	39.8	40.25	48.8	51.15	31.4	36.6	50.25	28.3	38.9	40.4	41	32.05	45.15	44.05	37.75	48.85	38.25	36.1	26.6	29	56.8	35.05	46.25	48.75	41.65	49.35	51.45	36.9	39.4
Krasnodar_2011			26.3	38.05	28.9	32.45	ND	30.05	29.7	38.1	ND	ND	ND	ND	29.1	40.35	ND	ND	ND	ND	ND	31.4	ND	41.4	ND	28.3	ND	26.25	30.15	ND	ND	21.05	37.1	34.4	ND	44.05	28.95	30.15	ND	ND	47.25	29.2	ND	ND	31.6	39.9	40.65	ND	32.75
GPC
Pushkin_2011			12.4	13.4	13.8	14.7	11.3	12	13.4	15.3	15.4	11.1	12.8	ND	13.4	14.2	12.4	15.9	ND	14.1	14.6	14.3	15.6	17.2	13.7	ND	ND	13.5	ND	14.7	16.8	12.3	17.1	14	14.2	16.6	14.3	14.2	11.5	12.7	14.6	11.7	12.2	14.6	13.5	13	16.6	14.3	12.1
Pushkin_2012			11.9	13.5	15.6	ND	ND	13	13.9	14.8	ND	11.4	14.3	12.2	12.6	13.4	11.4	14.9	10.7	10.7	11.9	15	ND	ND	13.6	15.7	ND	12.2	ND	14.6	14.3	12.3	ND	14.8	15	ND	15.8	15.8	ND	ND	14.6	12	11.4	14.2	13.8	ND	ND	ND	12.1
Pushkin_2013			12.5	14.4	14.7	ND	ND	12.4	13.7	15.8	ND	11	14.6	13.7	13	14.8	14.4	17.1	14.2	13.7	15	16.3	17	17.6	12.1	14.3	16.9	11.2	ND	13.3	14.9	11.4	18.6	15.7	14	17.5	15.1	15.7	13.9	13.2	16.4	12.6	14.8	16.8	13.9	15.5	19.5	15.6	13
Krasnodar_2011			13.1	14.2	15.4	16.1	ND	13.9	16	15.9	15.4	13.6	15.6	14.2	14.7	14.6	15.8	ND	ND	15	14.7	15.2	ND	15.2	ND	ND	15.7	14.5	ND	14.8	15.5	13.2	ND	14.9	ND	ND	ND	14.3	13.6	13.5	15.3	13.4	ND	ND	14.4	15.3	ND	ND	13.3
Krasnodar_2012			15.8	16.7	15.5	ND	ND	15.6	15	16.1	16.8	15.8	15.2	16.2	14.8	18.4	15.8	15.8	14.6	15.5	15.2	13.7	16.8	17.5	13.1	14.3	16.6	13.1	ND	14	14.2	13.1	ND	14.6	15.2	16.8	13	14.8	12.9	15.8	16.4	13.4	15.3	13.3	14.6	16.8	17.2	16.1	ND
Starch
Pushkin_2011			60	61.3	60.5	60.9	61.9	60.4	61.1	60.6	60.7	63.2	60.9	ND	60.3	59.6	62.6	59.1	ND	60.1	61	59.8	60	59	58.8	ND	ND	60.8	ND	59.9	59.2	59.9	59.6	60	60.9	61	61.6	61.8	61.9	61	60.5	61.9	62.8	60.2	61.9	62.5	59.5	61.2	62.5
Pushkin_2012			62.3	62.5	59.9	ND	ND	62.1	61.5	60.7	ND	63.1	60.1	62.7	61.9	62.4	63.5	60.6	63.3	63.4	64.1	60.9	ND	ND	61.4	59.5	ND	63.1	ND	61.2	61.2	62.2	ND	61.2	60.6	ND	60.2	60.6	ND	ND	61.3	61.6	64.9	61.5	60.7	ND	ND	ND	62.4
Krasnodar_2011			59.4	60.8	59.7	59.9	ND	60.2	59.3	59.7	61	61.1	59.2	59.9	59.3	59.8	59.5	ND	ND	59.8	59.9	59.7	ND	60.1	ND	ND	58.8	60.1	ND	60	59.4	59.2	ND	60	ND	ND	ND	60.5	60.3	60.8	59.9	60.7	ND	ND	60.6	59.8	ND	ND	61.8
Plant height (cm, averaged from 10 plants per DHL)
Pushkin_2015			69.5	86	94	ND	ND	93	89	87	68	74.5	83	70.5	75	80.5	70	72.5	50	68	63.5	83.5	100	105	82.5	70	97.5	96	ND	90.5	80	83.5	91	87.5	74.5	107	74	93.5	78.5	68	84.6	65	77	69	82.5	66.5	92.5	69	90
[truncated: 48 more columns]
