# Supplementary material for: Impact of the 7-bp deletion in HvGA20ox2 gene on agronomic important traits in barley (Hordeum vulgare L.)
Source: BMC Plant Biol. 2017 Nov 14;17(Suppl 1):181. doi: 10.1186/s12870-017-1121-4 (PMC5688404; doi:10.1186/s12870-017-1121-4)
Supplement: Supplementary file 2 — Plant height segregation evaluated for 10 individual plants per each of 90 DHLs and two parents the Morex/Barke DHLs population. (XLSX 15 kb) [file 12870_2017_1121_MOESM2_ESM.xlsx]

## Sheet: Лист1
DHLs	Trait	Plant 1	Plant 2	Plant 3	Plant 4	Plant 5	Plant 6	Plant 7	Plant 8	Plant 9	Plant 10	1_0754	7-bp deletion in exon 1 of HvGA20ox2 (allele of Morex or Barke)
Morex	height	76	75	105	82	90	80	95	85	95	90	M	M
Barke	height	75	65	75	60	65	60	60	65	70	75	B	B
MB002	height	75	70	75	70	65	75	65	60	70	70	B	B
MB006	height	90	80	85	85	90	85	90	80	85	90	B	B
MB007	height	100	90	90	95	90	95	95	90	95	100	M	M
MB019	height	90	95	85	95	95	100	90	95	95	90	M	M
MB020	height	95	85	90	95	85	95	85	90	80	90	M	M
MB021	height	90	95	100	75	85	90	85	75	90	85	B	B
MB025	height	75	65	70	65	65	70	70	65	65	70	M	M
MB026	height	80	75	70	75	75	75	70	75	70	80	B	B
MB030	height	80	85	80	85	85	80	80	90	80	85	M	M
MB031	height	70	75	70	65	75	70	65	70	75	70	B	B
MB032	height	70	80	75	75	70	75	80	75	70	80	B	B
MB033	height	80	85	70	85	70	80	85	85	80	85	B	B
MB034	height	65	70	65	75	70	75	65	70	75	70	B	B
MB042	height	85	90	80	65	65	70	65	70	65	70	B	B
MB046	height	55	45	55	50	45	50	55	50	50	45	B	B
MB047	height	65	75	65	75	70	60	65	70	65	70	B	B
MB048	height	60	65	70	60	65	60	70	60	65	60	B	B
MB050	height	90	85	80	80	85	85	80	85	80	85	M	M
MB051	height	100	105	95	105	95	105	100	100	95	100	M	M
MB053	height	110	100	105	100	105	110	100	105	105	110	M	M
MB054	height	90	95	75	80	85	85	80	85	70	80	B	B
MB055	height	75	70	65	70	75	65	70	65	75	70	B	B
MB056	height	105	100	95	90	100	95	90	100	95	105	M	M
MB058	height	95	100	95	90	100	95	95	95	100	95	M	M
MB062	height	80	95	90	90	85	90	95	90	95	95	M	M
MB063	height	80	75	80	75	85	80	75	85	85	80	B	B
MB064	height	85	85	80	85	90	80	85	80	75	90	M	M
MB067	height	90	95	90	85	95	90	95	85	95	90	M	M
MB069	height	85	90	90	85	80	90	85	85	90	95	M	M
MB072	height	75	80	65	80	65	80	75	70	85	70	M	M
MB073	height	110	105	110	105	110	105	105	110	105	105	M	M
MB074	height	75	70	70	75	80	70	70	80	70	80	M	M
MB075	height	95	90	95	100	90	95	90	95	90	95	M	M
MB077	height	75	80	75	85	80	75	80	75	80	80	M	M
MB078	height	75	60	75	65	70	65	70	75	60	65	M	M
MB079	height	80	85	96	85	80	80	85	90	85	80	M	M
MB080	height	65	70	60	65	60	70	60	60	65	75	B	B
MB081	height	80	85	70	75	75	70	75	85	80	75	M	M
MB083	height	80	85	70	60	60	70	65	70	70	60	B	B
MB084	height	80	85	75	90	85	90	75	80	85	80	M	M
MB085	height	75	65	60	65	75	60	65	75	65	60	B	B
MB091	height	100	85	90	95	90	95	90	95	90	95	M	M
MB092	height	70	75	65	60	75	70	65	70	75	65	B	B
MB098	height	85	90	90	90	95	90	90	95	90	85	M	M
MB101	height	100	95	80	85	90	95	85	85	95	90	M	M
MB102	height	80	75	80	75	85	80	75	80	75	85	B	B
MB103	height	65	65	70	65	70	65	70	65	70	65	M	M
MB104	height	86	85	85	75	80	75	80	75	80	75	B	B
MB105	height	90	95	80	85	90	80	85	75	80	80	M	M
MB106	height	90	95	85	80	85	95	85	90	85	80	M	M
MB107	height	80	75	85	80	75	85	80	75	80	75	M	M
MB109	height	90	85	80	90	85	75	90	75	80	85	M	M
MB110	height	80	80	85	86	85	90	85	80	80	80	M	M
MB111	height	105	95	100	95	90	105	95	90	105	100	M	M
MB112	height	80	80	85	80	80	85	80	75	80	85	M	M
MB113	height	70	75	70	70	75	70	70	70	70	75	B	B
MB114	height	90	75	80	75	70	80	75	80	85	70	M	M
MB118	height	80	75	80	70	65	80	75	70	80	75	B	B
MB119	height	85	75	70	70	70	80	70	80	75	85	M	M
MB120	height	75	75	65	70	65	65	70	65	75	75	B	B
MB121	height	80	80	75	70	75	70	70	65	75	80	M	M
MB123	height	90	75	75	70	80	75	70	75	80	75	M	M
MB124	height	65	60	60	55	60	60	55	60	60	65	B	B
MB125	height	95	90	90	95	90	90	85	85	100	100	M	M
MB126	height	60	60	65	60	55	60	55	65	60	60	B	B
MB127	height	65	85	80	70	75	65	65	70	80	85	M	M
MB128	height	90	65	65	85	70	70	85	70	65	90	M	M
MB129	height	80	70	75	70	75	70	75	80	75	80	B	B
MB131	height	80	80	85	80	85	65	60	65	80	60	M	M
MB133	height	75	70	70	65	65	60	65	70	70	75	B	B
MB135	height	80	75	70	80	75	70	75	70	85	80	M	M
MB136	height	55	60	65	55	60	60	55	65	60	60	B	B
MB139	height	65	60	60	60	60	55	60	60	60	65	M	M
MB140	height	55	45	45	50	45	50	55	50	55	55	B	B
MB142	height	75	75	60	60	60	55	65	70	70	55	B	B
MB143	height	90	75	70	70	85	80	75	75	90	90	M	M
MB147	height	70	75	70	65	70	70	75	70	80	80	B	B
MB150	height	50	50	50	50	55	55	50	50	55	55	B	B
MB160	height	75	70	75	65	65	70	80	80	85	75	M	M
MB161	height	60	60	55	55	50	50	55	80	80	75	B	B
MB162	height	80	85	70	80	70	75	75	80	75	75	B	B
MB163	height	100	100	95	95	85	90	90	90	95	95	M	M
MB164	height	90	90	90	85	85	80	80	85	85	90	M	M
MB166	height	80	80	80	75	75	75	80	85	90	90	M	M
MB169	height	85	80	80	75	75	80	85	90	90	90	B	B
MB170	height	60	60	60	55	55	50	55	60	60	60	B	B
MB171	height	80	85	80	90	90	95	85	90	90	90	M	M
MB172	height	85	75	80	80	65	70	70	85	90	90	B	B
MB173	height	70	70	85	60	60	70	70	65	65	70	M	B
MB178	height	75	75	80	75	75	75	80	75	75	75	M	M
