# Supplementary material for: Impact of the 7-bp deletion in HvGA20ox2 gene on agronomic important traits in barley (Hordeum vulgare L.)
Source: BMC Plant Biol. 2017 Nov 14;17(Suppl 1):181. doi: 10.1186/s12870-017-1121-4 (PMC5688404; doi:10.1186/s12870-017-1121-4)
Supplement: Supplementary file 4 — LOD scans, additive effect and percent of explained phenotypic variation (R2) of Composite Interval Mapping (CIM) performed for agronomic traits scored for DHLs of Morex/Barke barley mapping population. Obtained from output of Windows QTL Cartographer version 2.5 via Perl script. (XLSX 284 kb) [file 12870_2017_1121_MOESM4_ESM.xlsx]

## Sheet: TGW_Pushkin_2011_2013
Chromosome	Marker order	cM	SNP		Pushkin_2011				Pushkin_2013
					LOD	Additive	R2		LOD	Additive	R2
1H	1	1.07	1_1223		0.18	-0.515	0		0.01	-0.116	0
1H	2	2.15	2_0502		0.12	-0.427	0		0.04	-0.207	0
1H	3	4.3	1_0419		0.05	-0.276	0		0.01	-0.092	0
1H	4	6.46	1_1011		0.05	-0.26	0		0.05	0.246	0
1H	5	8.61	1_0716		0.04	-0.248	0		0.06	0.252	0
1H	6	9.68	2_1174		0	-0.057	0		0.08	0.312	0
1H	7	11.83	2_0665		0	0.037	0		0.04	0.219	0
1H	8	12.91	3_0918		0.05	0.263	0		0.08	0.313	0
1H	9	15.23	3_0588		0.04	0.229	0		0.02	0.152	0
1H	10	18.63	2_0318		0.07	0.331	0		0.04	0.231	0
1H	11	20.78	1_0775		0.09	0.366	0		0.05	0.267	0
1H	12	21.86	1_0030		0.08	0.344	0		0	-0.05	0
1H	13	26.17	2_0712		0.06	0.303	0		0.29	-0.722	0
1H	14	28.32	1_0757		0.01	-0.106	0		0.38	-0.815	0.01
1H	15	34.81	3_1276		0.41	0.88	0.01		0.41	-0.883	0.01
1H	16	35.88	1_0760		0.68	1.032	0.01		1.13	1.25	0.02
1H	17	36.96	2_1072		0.61	0.976	0.01		1.23	1.302	0.02
1H	18	44.54	1_0764		1.1	1.37	0.02		3.21	2.114	0.06
1H	19	45.62	1_0275		1.17	1.367	0.02		3.45	2.121	0.06
1H	20	46.69	2_1134		1.08	1.327	0.02		3.64	2.182	0.06
1H	21	51.01	1_0235		0.85	1.169	0.02		2.54	1.849	0.05
1H	22	52.08	1_0159		0.7	1.095	0.01		2.13	1.73	0.04
1H	23	54.23	2_1357		0.76	1.154	0.02		1.86	1.636	0.03
1H	24	55.31	1_0075		0.56	1.015	0.01		1.13	1.306	0.02
1H	25	56.38	3_0710		0.49	0.938	0.01		0.81	-1.637	0.01
1H	26	57.46	1_0324		0.62	1.053	0.01		0.95	-1.666	0.01
1H	27	58.53	1_0198		0.48	0.918	0.01		0.72	-1.365	0.01
1H	28	59.61	1_1248		0.64	1.05	0.01		0.91	-1.469	0.01
1H	29	60.69	1_0768		0.69	1.078	0.01		0.91	-1.468	0.01
1H	30	61.76	1_0201		0.91	1.243	0.02		0.37	-0.995	0.01
1H	31	62.84	1_0617		0.93	1.251	0.02		0.18	-0.719	0
1H	32	64.99	2_1306		1.07	1.363	0.02		0.14	-0.6	0
1H	33	66.06	2_0432		1.07	1.334	0.02		0	-0.087	0
1H	34	67.14	1_0002		1.09	1.337	0.02		0.02	0.202	0
1H	35	70.37	1_0166		1.15	1.374	0.02		0.09	0.41	0
1H	36	71.44	3_0505		1.1	1.332	0.02		0.05	0.296	0
1H	37	73.6	1_0686		1.01	1.291	0.02		0.03	0.235	0
1H	38	74.67	1_0006		1.11	1.347	0.02		0.06	0.293	0
1H	39	77.9	2_0121		1.02	1.299	0.02		0.17	0.489	0
1H	40	86.59	1_0830		0.91	1.228	0.02		0.73	0.943	0.01
1H	41	87.67	2_0475		0.86	1.138	0.02		0.78	0.962	0.01
1H	42	88.74	1_0433		0.7	1.025	0.01		0.95	1.048	0.01
1H	43	89.82	1_0396		0.63	0.969	0.01		0.74	0.935	0.01
1H	44	90.89	1_0822		0.64	0.978	0.01		0.24	0.536	0
1H	45	93.04	1_0522		0.55	0.903	0.01		0.27	0.554	0
1H	46	94.12	1_0357		0.34	0.714	0.01		0.28	0.559	0
1H	47	95.19	1_0111		0.45	0.811	0.01		0.2	0.469	0
1H	48	97.35	3_0509		0.36	0.723	0.01		0.28	0.555	0
1H	49	100.58	2_0220		0.29	0.651	0.01		0.2	0.481	0
1H	50	101.65	1_0231		0.13	0.436	0		0.04	0.214	0
1H	51	107.05	1_0905		0.05	0.272	0		0.02	0.139	0
1H	52	113.54	1_0854		0.02	0.122	0		0.05	-0.234	0
1H	53	117.85	1_0858		0.04	-0.257	0		0.05	-0.239	0
1H	54	118.92	1_0586		0.04	-0.257	0		0.02	-0.137	0
1H	55	121.08	1_0644		0.05	-0.271	0		0	0.038	0
1H	56	123.23	1_0693		0.02	-0.174	0		0	0.066	0
1H	57	127.54	1_0782		0.1	-0.38	0		0.02	0.16	0
1H	58	130.77	1_1496		0.26	-0.605	0.01		0.03	-0.171	0
1H	59	134	1_0443		0.03	-0.211	0		0.03	-0.177	0
2H	1	4.31	1_1059		0.34	0.745	0.01		0.12	0.362	0
2H	2	6.46	1_0592		0.43	0.829	0.01		0.15	0.408	0
2H	3	7.54	2_0563		0.87	1.192	0.02		0.35	0.618	0.01
2H	4	8.62	1_0502		1.02	1.278	0.02		0.3	0.572	0
2H	5	9.69	2_0112		0.8	1.156	0.02		0.21	0.489	0
2H	6	10.77	3_1534		0.91	1.247	0.02		0.26	0.549	0
2H	7	12.92	2_0107		0.97	1.302	0.02		0.25	0.542	0
2H	8	15.07	3_1284		0.56	1.005	0.01		0.42	0.723	0.01
2H	9	18.3	1_0180		0.9	1.262	0.02		0.64	0.886	0.01
2H	10	24.79	2_0394		0.16	0.816	0		0.67	0.897	0.01
2H	11	25.86	2_1187		0.15	0.647	0		0.57	0.823	0.01
2H	12	28.02	1_0307		0.13	0.6	0		0.54	0.812	0.01
2H	13	35.6	2_1304		0.16	0.654	0		0.58	0.866	0.01
2H	14	41	2_0173		0.17	-0.592	0		0.37	0.679	0.01
2H	15	42.07	1_0525		0.24	-0.698	0		0.26	0.563	0
2H	16	43.15	1_0296		0.27	-0.724	0.01		0.21	0.506	0
2H	17	45.3	1_0648		0.45	-0.959	0.01		0.22	0.524	0
2H	18	47.45	1_0342		0.14	-0.541	0		0.28	0.588	0
2H	19	48.53	2_1338		0.25	-0.722	0.01		0.37	0.686	0.01
2H	20	49.6	1_0084		0.27	-0.747	0.01		0.21	0.526	0
2H	21	52.83	2_0672		0.31	-0.81	0.01		0.16	0.487	0
2H	22	53.91	2_0519		0.11	-0.499	0		0.18	0.54	0
2H	23	54.98	1_0234		0.06	-0.385	0		0.19	0.569	0
2H	24	56.06	1_0325		0.09	-0.471	0		0.23	0.621	0
2H	25	57.13	1_1015		0.08	-0.452	0		0.15	0.525	0
2H	26	58.21	1_0012		0.08	-0.454	0		0.12	0.475	0
2H	27	59.29	1_0191		0.14	-0.59	0		0.04	0.284	0
2H	28	60.36	2_1166		0.14	-0.589	0		0.06	0.357	0
2H	29	61.44	2_1110		0.15	-0.621	0		0.02	0.203	0
2H	30	62.51	1_0545		0.08	-0.474	0		0.01	0.126	0
2H	31	67.91	1_0650		0.14	-0.643	0		0.08	0.598	0
2H	32	68.98	1_0196		7.81	-5.183	0.29		8.97	-5.162	0.32
2H	33	70.06	1_0859		8.56	-5.336	0.32		8.99	-5.167	0.32
2H	34	72.21	1_0619		9.11	-5.443	0.34		10.04	-5.416	0.36
2H	35	76.52	1_0287		14.3	-6.508	0.49		18.99	-6.703	0.57
2H	36	77.6	3_0896 (VRS1)		14.14	-6.315	0.47		17.78	-6.459	0.54
2H	37	80.83	1_0475		15.83	-6.449	0.5		19.71	-6.496	0.55
2H	38	86.23	1_0214		12.42	-5.678	0.42		16.01	-5.936	0.49
2H	39	89.46	2_0080		9.82	-5.15	0.35		10.41	-4.993	0.36
2H	40	91.61	1_0138		0.01	0.135	0		0.12	-0.539	0
2H	41	94.84	2_0086		0.15	0.64	0		0.05	-0.316	0
2H	42	95.91	1_0876		0.25	0.785	0.01		0	-0.038	0
2H	43	103.5	1_0429		0.29	0.827	0.01		0	-0.087	0
2H	44	104.57	1_0538		0.13	0.49	0		0	-0.079	0
2H	45	105.65	1_0404		0.08	0.388	0		0	-0.009	0
2H	46	106.73	1_0916		0.05	0.292	0		0	0.014	0
2H	47	108.88	3_0598		0.06	0.334	0		0.01	0.135	0
2H	48	109.95	2_1220		0.08	0.365	0		0.12	0.377	0
2H	49	111.03	1_0092		0.17	0.527	0		0.12	0.366	0
2H	50	112.1	3_0152		0.31	0.706	0.01		0.23	0.513	0
2H	51	115.33	2_0480		0.5	0.877	0.01		0.38	0.651	0.01
2H	52	117.49	2_0183		0.48	0.847	0.01		0.41	0.672	0.01
2H	53	118.56	1_0656		0.39	0.758	0.01		0.45	0.698	0.01
2H	54	119.64	1_0164		0.44	0.803	0.01		0.45	0.687	0.01
2H	55	120.71	1_0376		0.48	0.834	0.01		0.45	0.687	0.01
2H	56	121.79	1_0579		0.52	0.872	0.01		0.39	0.648	0.01
2H	57	128.27	2_0313		0.54	0.889	0.01		0.54	0.768	0.01
2H	58	130.43	2_0027		0.52	0.864	0.01		0.57	0.786	0.01
2H	59	131.5	1_0625		0.38	0.731	0.01		0.49	0.721	0.01
2H	60	132.58	1_0566		0.39	0.741	0.01		0.7	0.859	0.01
2H	61	133.65	1_0315		0.4	0.754	0.01		0.34	0.605	0.01
2H	62	134.73	1_0487		0.43	0.776	0.01		0.25	0.526	0
2H	63	136.88	1_0181		0.29	0.644	0.01		0.25	0.526	0
2H	64	139.03	2_1299		0.33	0.684	0.01		0.23	0.502	0
2H	65	141.18	1_0791		0.3	0.656	0.01		0.25	0.524	0
2H	66	142.26	1_0072		0.38	0.738	0.01		0.17	0.429	0
2H	67	144.41	3_1300		0.28	0.64	0.01		0.24	0.513	0
2H	68	146.56	1_0329		0.14	0.456	0		0.03	0.166	0
2H	69	148.72	1_0085		0.06	0.283	0		0.02	0.156	0
2H	70	149.79	2_1454		0.04	0.254	0		0	-0.055	0
2H	71	151.94	2_0900		0.04	0.235	0		0	-0.027	0
3H	1	6.49	1_0103		0.23	-0.614	0		0.06	-0.247	0
3H	2	7.56	1_0173		0.27	-0.668	0.01		0.06	-0.248	0
3H	3	8.64	2_0935		0.23	-0.608	0		0.01	-0.083	0
3H	4	9.71	1_1005		0.14	-0.48	0		0.03	0.17	0
3H	5	12.94	2_0976		0.19	-0.565	0		0.05	0.268	0
3H	6	14.02	1_0112		0.08	-0.378	0		0.07	0.279	0
3H	7	15.09	2_0595		0.04	-0.266	0		0.09	0.326	0
3H	8	20.49	2_1410		0.02	-0.215	0		0.05	0.228	0
3H	9	25.89	1_0565		0.03	-0.276	0		0.08	0.305	0
3H	10	29.12	1_0559		0.08	-0.453	0		0.11	0.358	0
3H	11	30.19	1_0691		0.15	-0.598	0		0.11	0.342	0
3H	12	32.35	2_0968		0.27	-0.845	0.01		0.13	0.385	0
3H	13	43.27	2_0492		0.44	0.856	0.01		0.33	0.603	0.01
3H	14	44.35	2_0930		0.47	0.863	0.01		0.35	0.614	0.01
3H	15	45.42	1_0277		0.48	0.881	0.01		0.33	0.601	0.01
3H	16	46.5	1_0081		0.79	1.121	0.02		0.59	0.801	0.01
3H	17	48.65	1_0114		0.97	1.229	0.02		0.63	0.82	0.01
3H	18	54.05	1_1002		0.92	1.248	0.02		0.41	0.664	0.01
3H	19	55.12	1_1371		0.29	0.68	0.01		0.18	0.449	0
3H	20	56.2	3_0785		0.22	0.588	0		0.18	0.449	0
3H	21	57.27	1_0601		0.17	0.516	0		0.19	0.462	0
3H	22	58.35	2_0356		0.2	0.559	0		0.25	0.543	0
3H	23	60.5	1_0532		0.16	0.511	0		0.23	0.513	0
3H	24	69.19	1_0380		0.06	-0.454	0		0.29	0.59	0
3H	25	70.26	1_1258		0	-0.054	0		0	0.058	0
3H	26	71.34	1_1086		0.01	-0.169	0		0	0.023	0
3H	27	72.41	1_0365		0	-0.034	0		0.01	0.1	0
3H	28	73.49	1_0224		0.01	0.144	0		0.05	0.248	0
3H	29	75.64	1_0005		0.02	0.195	0		0.06	0.271	0
3H	30	77.79	1_0728		0	0.091	0		0.05	0.244	0
3H	31	79.94	1_0281		0.01	0.135	0		0	0.017	0
3H	32	81.02	1_0335		0.01	0.133	0		0.03	0.193	0
3H	33	82.1	1_1394		0	0.044	0		0.01	0.118	0
3H	34	84.25	1_0200		0.01	0.123	0		0.02	0.161	0
3H	35	86.4	1_0609		0	0.007	0		0.02	0.147	0
3H	36	87.47	2_1257		0.16	-0.564	0		0	0.033	0
3H	37	89.63	2_0115		0.25	-0.704	0.01		0	-0.03	0
3H	38	90.7	2_0093		0.21	-0.655	0		0	0.062	0
3H	39	93.93	2_0063		0.44	-0.955	0.01		0.04	-0.249	0
3H	40	100.42	1_0134		0.28	-0.807	0.01		1.74	1.475	0.03
3H	41	108	3_0250		0.25	0.653	0.01		2.62	1.84	0.05
3H	42	109.08	3_0090		0.33	0.738	0.01		2.78	1.865	0.05
3H	43	110.16	1_0074		0.33	0.739	0.01		3.05	1.972	0.05
3H	44	111.23	2_0626		0.21	0.592	0		2.65	1.851	0.05
3H	45	112.31	1_0515		0.33	0.737	0.01		2.36	1.76	0.04
3H	46	113.38	1_0184		0.43	0.832	0.01		2.75	1.854	0.05
3H	47	114.46	2_1381		0.47	0.857	0.01		2.79	1.871	0.05
3H	48	115.53	2_1517		0.65	1.013	0.01		3.11	1.949	0.05
3H	49	117.69	1_0344		0.61	0.988	0.01		3.07	1.96	0.05
3H	50	123.08	2_0009		0.9	1.18	0.02		3.73	2.167	0.07
3H	51	124.16	2_0023		0.31	0.693	0.01		0.14	0.53	0
3H	52	125.23	1_0100		0.29	0.669	0.01		0.14	0.53	0
3H	53	126.31	3_0927		0.14	0.474	0		0.16	0.561	0
3H	54	128.46	1_1330		0.17	0.53	0		0.29	0.734	0
3H	55	129.54	2_0944		0.19	-0.852	0		0.35	0.773	0.01
3H	56	131.69	2_0174		0.16	-0.753	0		0.03	0.21	0
3H	57	132.76	1_0754 (HvGA20ox2)		0.23	-0.84	0		0.05	0.276	0
3H	58	135.99	2_0612		0.26	-0.856	0.01		0.01	0.12	0
3H	59	143.58	2_0527		0.04	-0.322	0		0.06	0.264	0
3H	60	145.73	1_0122		0	-0.026	0		0.09	0.318	0
3H	61	147.88	1_1154		0.02	-0.195	0		0.04	0.213	0
3H	62	148.96	2_0851		0.12	0.453	0		0.04	0.217	0
3H	63	150.03	1_0570		0.07	0.337	0		0.02	0.132	0
3H	64	152.19	2_1386		0.05	0.297	0		0.01	0.092	0
3H	65	155.41	2_1266		0.01	0.113	0		0.21	0.515	0
3H	66	157.57	2_1272		0.01	0.102	0		0.34	0.613	0.01
3H	67	158.64	2_1376		0.01	0.153	0		0.41	0.666	0.01
3H	68	159.72	3_1500		0.01	0.14	0		0.25	0.529	0
3H	69	162.95	2_0088		0.07	0.343	0		0.41	0.672	0.01
3H	70	164.02	2_0155		0.07	0.351	0		0.3	0.571	0
3H	71	165.1	1_1436		0.08	0.361	0		0.36	0.624	0.01
3H	72	167.25	1_0646		0.03	0.241	0		0.26	0.539	0
3H	73	170.48	2_0605		0.13	0.467	0		0.4	0.665	0.01
3H	74	171.56	1_0681		0.17	0.52	0		0.46	0.708	0.01
3H	75	174.83	3_1341		0.13	0.453	0		0.29	0.577	0
3H	76	178.11	1_0283		0.04	0.264	0		0.33	0.605	0.01
4H	1	6.49	3_1291		0.59	-0.956	0.01		2.12	-1.583	0.04
4H	2	7.56	1_0221		0.84	-1.088	0.02		2.33	-1.633	0.04
4H	3	12.96	1_0132		0.77	-1.055	0.02		2.81	-1.794	0.05
4H	4	15.11	2_0001		0.71	-1.015	0.01		2.84	-1.794	0.05
4H	5	22.7	2_1122		0.71	-1.009	0.01		2.74	-1.776	0.05
4H	6	27.01	1_0860		0.29	-0.651	0.01		0.01	0.143	0
4H	7	28.08	3_0992		0.2	-0.538	0		0	0.042	0
4H	8	29.16	1_0371		0.17	-0.495	0		0	0.042	0
4H	9	30.24	3_0328		0.16	-0.469	0		0	0.044	0
4H	10	32.39	1_0048		0.14	-0.453	0		0.01	-0.156	0
4H	11	39.97	1_1405		0.47	-0.938	0.01		0.03	-0.238	0
4H	12	41.05	1_0093		0.42	-0.783	0.01		0	-0.072	0
4H	13	42.12	1_0088		0.41	-0.774	0.01		0.18	-0.484	0
4H	14	46.43	1_1207		0.46	-0.831	0.01		0.19	-0.488	0
4H	15	48.59	2_0723		0.45	-0.825	0.01		0.02	-0.175	0
4H	16	49.66	1_0052		0.11	-0.41	0		0.04	-0.225	0
4H	17	50.74	1_0627		0.04	-0.244	0		0.06	-0.256	0
4H	18	53.97	1_1513		0.12	-0.421	0		0.15	-0.408	0
4H	19	56.12	1_0467		0.14	-0.46	0		0.17	-0.446	0
4H	20	57.19	3_0994		0.08	-0.347	0		0.03	-0.172	0
4H	21	69.25	2_0670		0.09	-0.392	0		0.26	-0.563	0
4H	22	70.33	1_0724		0.09	-0.364	0		0.29	-0.552	0
4H	23	71.4	3_1246		0.07	-0.329	0		0.17	-0.424	0
4H	24	72.48	1_0723		0.04	-0.238	0		0.17	-0.431	0
4H	25	73.55	1_0670		0.08	-0.35	0		0.12	-0.353	0
4H	26	74.63	1_0588		0.07	-0.328	0		0.14	-0.386	0
4H	27	77.86	2_0732		0.21	-0.562	0		0.4	-0.65	0.01
4H	28	85.44	3_0718		0.23	-0.587	0		0.3	-0.576	0
4H	29	87.59	1_0271		0.02	-0.169	0		0	-0.055	0
4H	30	89.75	1_0666		0.03	-0.214	0		0.11	-0.352	0
4H	31	90.82	1_0614		0.02	-0.152	0		0.08	-0.291	0
4H	32	91.9	1_0510		0	-0.059	0		0.06	-0.248	0
4H	33	92.97	1_0334		0	0.033	0		0.04	-0.206	0
4H	34	99.46	3_0385		0.03	0.206	0		0.02	0.114	0
4H	35	107.05	1_1299		0.03	0.216	0		0.02	0.144	0
4H	36	109.2	1_0611		0.04	-0.239	0		0.05	-0.233	0
4H	37	111.35	1_0269		0.06	-0.299	0		0.06	-0.256	0
4H	38	112.42	2_0007		0.02	-0.16	0		0.04	-0.211	0
5H	1	1.07	2_0553		0.3	0.656	0.01		0.11	0.34	0
5H	2	2.15	3_0975		0.33	0.687	0.01		0.14	0.385	0
5H	3	3.23	2_0206		0.29	0.641	0.01		0.11	0.335	0
5H	4	4.3	2_1202		0.22	0.558	0		0.06	0.262	0
5H	5	7.53	1_0695		0.17	0.494	0		0.04	0.21	0
5H	6	8.61	2_0873		0.16	0.486	0		0.04	0.212	0
5H	7	9.68	1_0974		0.17	0.494	0		0.06	0.256	0
5H	8	15.08	1_1048		0.21	0.553	0		0.06	0.261	0
5H	9	22.66	1_0499		0.38	0.823	0.01		0.1	-0.4	0
5H	10	24.82	1_0580		0.42	0.851	0.01		0.14	-0.45	0
5H	11	26.97	1_0621		0.23	0.636	0		0.16	-0.506	0
5H	12	32.37	2_0730		0.35	0.796	0.01		0.37	-0.881	0.01
5H	13	36.68	2_1253		0.16	0.591	0		0.46	-1.145	0.01
5H	14	39.91	2_1372		0.21	0.67	0		0.21	0.56	0
5H	15	40.98	1_0923		0.22	0.689	0		0.25	0.593	0
5H	16	43.13	1_0058		0.35	0.879	0.01		0.43	0.793	0.01
5H	17	44.21	1_0079		0.25	0.712	0.01		0.28	0.652	0
5H	18	45.28	1_1221		0.32	0.802	0.01		0.41	0.772	0.01
5H	19	46.36	2_0713		0.2	0.642	0		0.5	0.846	0.01
5H	20	48.51	2_1121		0.01	0.111	0		0.49	0.835	0.01
5H	21	58.31	2_0367		0.02	0.118	0		1.22	1.262	0.02
5H	22	60.46	2_0236		0.05	-0.301	0		0.56	0.82	0.01
5H	23	70.26	3_1427		0.07	-0.388	0		0.02	0.114	0
5H	24	72.42	1_0930		0.04	-0.336	0		0.02	0.159	0
5H	25	73.49	1_0578		0.21	-0.793	0		0	-0.06	0
5H	26	83.29	2_0526		3.14	2.286	0.07		0.05	0.246	0
5H	27	84.37	1_0771		3.31	2.291	0.08		0.06	0.264	0
5H	28	87.6	1_0408		3.52	2.365	0.08		0.02	0.148	0
5H	29	95.18	1_1350		3.65	2.444	0.09		0.01	0.05	0
5H	30	102.77	1_0834		2.95	2.174	0.07		0.01	0.089	0
5H	31	103.84	1_0507		0.16	0.666	0		0	-0.025	0
5H	32	104.92	1_1273		0.19	0.728	0		0.01	0.084	0
5H	33	107.07	3_0456		0.4	1.022	0.01		0.05	0.228	0
5H	34	120.27	2_0127		0.39	0.963	0.01		0.03	0.196	0
5H	35	121.35	3_1278		0.04	0.273	0		0.04	0.196	0
5H	36	127.83	1_1456		0.06	0.314	0		0.04	0.196	0
5H	37	128.91	1_0285		0.02	0.178	0		0.02	0.151	0
5H	38	129.99	1_0805		0.05	0.282	0		0.01	0.112	0
5H	39	131.06	1_1375		0.02	0.189	0		0.01	0.116	0
5H	40	132.14	1_0045		0.04	0.276	0		0	0.062	0
5H	41	133.21	1_0146		0.04	0.252	0		0.01	0.092	0
5H	42	134.29	1_0705		0.01	0.143	0		0	0.049	0
5H	43	135.36	1_0783		0.01	0.118	0		0.01	0.123	0
5H	44	136.44	1_0095		0	0.076	0		0	-0.01	0
5H	45	141.84	3_0635		0.01	0.133	0		0.01	0.111	0
5H	46	145.07	1_0755		0.03	0.201	0		0.02	0.143	0
5H	47	147.22	2_0551		0.05	0.278	0		0.02	0.159	0
5H	48	148.29	1_0658		0.01	-0.116	0		0.04	-0.214	0
5H	49	149.37	1_0292		0.06	-0.293	0		0.12	-0.351	0
5H	50	150.44	1_0004		0.03	-0.203	0		0.09	-0.311	0
5H	51	151.52	1_0104		0	-0.051	0		0.04	-0.206	0
5H	52	152.59	3_0400		0	0.052	0		0.08	-0.287	0
5H	53	153.67	1_0363		0.02	-0.152	0		0.22	-0.48	0
5H	54	155.82	1_0016		0	-0.026	0		0.21	-0.47	0
5H	55	160.13	1_1497		0.08	-0.345	0		0.42	-0.672	0.01
5H	56	163.36	1_0901		0.09	-0.372	0		0.46	-0.697	0.01
5H	57	164.44	1_0161		0.01	-0.123	0		0.25	-0.525	0
5H	58	165.51	2_0560		0	-0.032	0		0.26	-0.535	0
5H	59	166.59	1_0336		0	0.003	0		0.15	-0.402	0
5H	60	167.67	1_1216		0.02	-0.183	0		0.26	-0.526	0
5H	61	175.25	1_0600		0.01	-0.137	0		0.26	-0.533	0
5H	62	177.4	2_0536		0.01	-0.126	0		0.19	-0.45	0
5H	63	178.48	1_1010		0.15	-0.469	0		0.29	-0.545	0
5H	64	179.55	1_0254		0.09	-0.365	0		0.24	-0.498	0
5H	65	180.63	2_1138		0.08	-0.339	0		0.24	-0.493	0
5H	66	182.78	1_0736		0.09	-0.366	0		0.21	-0.468	0
5H	67	183.86	1_0236		0.13	-0.437	0		0.15	-0.4	0
5H	68	189.25	2_0786		0.68	-1.056	0.02		0.27	-0.533	0
5H	69	190.33	2_1108		0.82	-1.082	0.02		0.36	-0.607	0.01
5H	70	191.4	1_0401		0.72	-1.007	0.01		0.38	-0.625	0.01
5H	71	194.33	3_0382		0.62	-0.949	0.01		0.27	-0.518	0
5H	72	195.71	1_0322		0.58	-0.907	0.01		0.23	-0.481	0
6H	1	1.07	2_0214		0.2	0.531	0		0.25	0.524	0
6H	2	2.15	3_1233		0.21	0.547	0		0.36	0.625	0.01
6H	3	6.46	2_0294		0.29	0.642	0.01		0.47	0.723	0.01
6H	4	7.54	2_1204		0.01	-0.116	0		0.06	0.259	0
6H	5	10.77	2_0262		0.04	-0.235	0		0.12	0.364	0
6H	6	12.92	1_1479		0.01	-0.111	0		0.11	0.342	0
6H	7	14	2_0415		0	0.059	0		0.32	0.587	0
6H	8	15.07	1_0554		0	-0.023	0		0.23	0.5	0
6H	9	24.87	1_0136		0.2	0.131	0		0.3	0.563	0
6H	10	29.18	2_0941		0.24	-0.609	0.01		0.08	0.304	0
6H	11	30.26	2_0745		0.21	-0.55	0		0.08	0.302	0
6H	12	31.34	3_0673		0.28	-0.633	0.01		0.06	0.251	0
6H	13	32.41	1_0799		0.23	-0.576	0		0.06	0.248	0
6H	14	35.64	1_0427		0.41	-0.78	0.01		0.06	0.247	0
6H	15	36.72	3_0358		0.48	-0.833	0.01		0.01	-0.104	0
6H	16	37.79	2_0510		0.4	-0.77	0.01		0	-0.037	0
6H	17	42.1	3_0361		0.32	-0.687	0.01		0.01	0.08	0
6H	18	45.33	1_0061		0.27	-0.616	0.01		0.03	0.012	0
6H	19	46.41	2_1281		0.11	-0.396	0		0.05	-0.231	0
6H	20	48.56	1_0355		0.11	-0.386	0		0.05	-0.226	0
6H	21	49.64	1_0013		0.12	-0.42	0		0.08	-0.289	0
6H	22	50.71	1_0461		0.12	-0.405	0		0.28	-0.548	0
6H	23	51.79	2_0291		0.17	-0.493	0		0.33	-0.585	0.01
6H	24	52.86	1_0962		0.08	-0.328	0		0.24	-0.498	0
6H	25	55.01	1_0227		0.14	-0.454	0		0.37	-0.62	0.01
6H	26	56.09	1_1143		0	-0.018	0		0.22	-0.475	0
6H	27	59.32	1_0189		0.01	0.052	0		0.46	-0.729	0.01
6H	28	60.4	1_1475		0.02	-0.182	0		0.62	-0.799	0.01
6H	29	61.47	1_0455		0.01	-0.131	0		0.51	-0.724	0.01
6H	30	62.55	1_0040		0.02	-0.161	0		0.54	-0.749	0.01
6H	31	64.7	2_0468		0.04	-0.239	0		0.58	-0.769	0.01
6H	32	65.77	3_1289		0.02	-0.188	0		0.28	-0.536	0
6H	33	66.85	1_1349		0.06	-0.29	0		0.21	-0.462	0
6H	34	67.92	1_0469		0.03	-0.2	0		0.17	-0.427	0
6H	35	71.16	3_1088		0.03	-0.235	0		0.21	-0.477	0
6H	36	72.23	2_0682		0.07	-0.314	0		0.21	-0.479	0
6H	37	75.46	2_0746		0.21	-0.557	0		0.29	-0.574	0
6H	38	77.61	1_0220		0.26	-0.623	0.01		0.32	-0.597	0.01
6H	39	85.2	1_1147		0.41	-0.781	0.01		0.34	-0.616	0.01
6H	40	89.51	2_1025		0.44	-0.799	0.01		0.34	-0.613	0.01
6H	41	90.58	3_0324		0.44	-0.799	0.01		0.23	-0.502	0
6H	42	91.66	1_0801		0.66	-0.978	0.01		0.32	-0.6	0.01
6H	43	95.97	1_0595		0.62	-0.968	0.01		0.56	-0.837	0.01
6H	44	99.2	1_0015		0.59	-0.936	0.01		0.76	-0.911	0.01
6H	45	109	2_0464		0.37	-0.742	0.01		0.74	-0.896	0.01
6H	46	111.15	2_0036		0.02	-0.162	0		0.05	-0.236	0
6H	47	113.31	1_0239		0.06	-0.289	0		0.03	-0.181	0
6H	48	120.89	1_0645		0.02	-0.174	0		0.17	0.433	0
6H	49	121.97	1_0051		0	-0.02	0		0.2	0.459	0
6H	50	126.28	1_0145		0	0.067	0		0.13	0.373	0
6H	51	128.43	1_0290		0	0.068	0		0.02	0.136	0
6H	52	129.5	2_1112		0.01	-0.116	0		0	0.06	0
6H	53	133.82	2_0537		0.02	0.047	0		0.19	0.501	0
7H	1	1.08	1_0375		0.24	0.601	0		0	0.045	0
7H	2	2.15	1_1031		0.19	0.538	0		0.01	0.086	0
7H	3	10.84	2_0245		0.21	0.556	0		0.02	0.102	0
7H	4	11.92	1_0841		0	0.001	0		0.06	-0.251	0
7H	5	15.15	2_0722		0.03	0.2	0		0.1	-0.338	0
7H	6	16.22	2_0495		0.06	0.304	0		0.03	-0.191	0
7H	7	18.37	2_0443		0.01	0.14	0		0.06	-0.272	0
7H	8	19.45	3_0329		0	0.022	0		0.02	-0.163	0
7H	9	21.6	1_0965		0	0	0		0.12	-0.385	0
7H	10	25.91	1_0451		0.02	-0.174	0		0.09	-0.339	0
7H	11	33.5	1_0800		0.13	0.494	0		0.17	0.499	0
7H	12	35.65	3_0242		0.2	0.59	0		0.32	0.626	0.01
7H	13	36.72	2_0126		0.14	0.506	0		0.27	0.577	0
7H	14	37.8	1_0838		0.16	0.545	0		0.31	0.624	0
7H	15	41.03	1_0056		0.21	0.615	0		0.28	0.586	0
7H	16	42.1	3_1305		0.12	0.465	0		0.32	0.626	0
7H	17	44.26	1_0327		0.12	0.479	0		0.04	0.232	0
7H	18	45.33	1_0979		0.05	0.312	0		0.26	0.578	0
7H	19	47.48	1_0368		0.03	0.25	0		0.3	0.613	0
7H	20	48.56	2_0165		0.06	0.327	0		0.26	0.582	0
7H	21	49.63	2_1232		0.02	0.214	0		0.2	0.509	0
7H	22	56.12	3_0545		0.08	0.378	0		0.2	0.539	0
7H	23	57.2	1_0696		0.01	0.136	0		0.17	0.514	0
7H	24	59.35	1_0959		0.06	0.362	0		0.17	0.516	0
7H	25	61.5	1_0721		0.05	0.328	0		0.19	0.542	0
7H	26	62.58	1_0050		0.05	0.326	0		0.15	0.483	0
7H	27	63.65	1_1348		0.01	0.143	0		0.14	0.475	0
7H	28	64.73	1_0153		0.03	0.277	0		0.17	0.518	0
7H	29	65.8	1_0055		0.03	0.25	0		0.05	0.285	0
7H	30	66.88	1_0069		0.12	0.504	0		0.04	0.25	0
7H	31	67.95	1_0442		0.18	0.616	0		0.08	0.338	0
7H	32	69.03	2_0042		0.26	0.726	0.01		0.07	0.325	0
7H	33	70.11	1_0303		0.22	0.664	0		0.07	0.31	0
7H	34	71.18	2_0485		0.19	0.595	0		0.05	0.249	0
7H	35	79.87	2_1448		0.3	0.701	0.01		0.09	0.343	0
7H	36	82.02	3_0806		0.31	0.706	0.01		0.1	0.346	0
7H	37	88.51	2_0103		0.49	0.882	0.01		0.1	0.349	0
7H	38	89.58	1_0169		0.58	0.931	0.01		0.04	0.201	0
7H	39	92.81	3_1261		0.56	0.905	0.01		0.03	0.184	0
7H	40	97.13	2_0092		0.47	0.835	0.01		0.03	0.193	0
7H	41	99.28	1_0241		0.35	0.717	0.01		0.01	-0.089	0
7H	42	101.43	2_0296		0	0.034	0		0.02	-0.135	0
7H	43	102.51	3_0362		0.02	0.18	0		0.04	-0.211	0
7H	44	104.66	2_0247		0.01	-0.129	0		0.34	-0.587	0.01
7H	45	105.73	2_0041		0.02	-0.163	0		0.58	-0.771	0.01
7H	46	108.96	3_0368		0.04	0.233	0		0.4	-0.636	0.01
7H	47	123.32	3_1374		0.08	0.351	0		0.33	-0.584	0.01
7H	48	126.55	1_1279		0.01	-0.091	0		0.05	-0.247	0
7H	49	127.63	2_0832		0	0.003	0		0.02	-0.164	0
7H	50	128.71	2_1209		0.01	0.096	0		0.01	-0.078	0
7H	51	130.86	2_0516		0.04	0.245	0		0.01	-0.078	0
7H	52	133.01	1_0861		0.14	0.486	0		0	0.039	0
7H	53	135.16	1_0078		0.14	0.485	0		0	-0.049	0
7H	54	138.39	1_0885		0.21	0.597	0		0.02	-0.166	0
7H	55	139.47	1_0687		0.19	0.568	0		0	0.034	0
7H	56	140.54	2_0139		0.2	0.594	0		0.01	0.108	0
7H	57	143.77	1_0677		0.14	0.495	0		0.03	0.21	0
7H	58	145.92	1_0130		0.15	0.518	0		0.05	0.263	0
7H	59	147	1_0896		0.07	0.335	0		0.06	0.29	0
7H	60	148.07	1_1275		0.08	0.36	0		0.07	0.302	0
7H	61	149.15	2_0483		0.13	0.473	0		0.11	0.394	0
7H	62	150.23	2_0079		0.09	0.392	0		0.13	0.409	0
7H	63	152.38	1_0999		0.13	0.479	0		0.19	0.515	0
7H	64	158.87	1_0174		0.02	0.198	0		0.07	0.311	0

## Sheet: TGW_Krasnodar_2011
Chromosome	Marker order	cM	SNP		Krasnodar 2011
					LOD	Additive	R2
1H	1	1.07	1_1223		0.58	-0.619	0.01
1H	2	2.15	2_0502		0.43	-0.548	0.01
1H	3	4.3	1_0419		0.25	-0.415	0
1H	4	6.46	1_1011		0.25	-0.419	0
1H	5	8.61	1_0716		0.15	-0.328	0
1H	6	9.68	2_1174		0.26	-0.443	0
1H	7	11.83	2_0665		0.23	-0.417	0
1H	8	12.91	3_0918		0.09	-0.274	0
1H	9	15.23	3_0588		0.09	-0.273	0
1H	10	18.63	2_0318		0.03	0.044	0
1H	11	20.78	1_0775		0.02	0.153	0
1H	12	21.86	1_0030		0	0.002	0
1H	13	26.17	2_0712		0.05	0.002	0
1H	14	28.32	1_0757		0.08	-0.312	0
1H	15	34.81	3_1276		1.23	0.966	0.03
1H	16	35.88	1_0760		1.26	0.976	0.03
1H	17	36.96	2_1072		1.26	0.977	0.03
1H	18	44.54	1_0764		3.31	1.606	0.07
1H	19	45.62	1_0275		3.61	1.642	0.07
1H	20	46.69	2_1134		3.61	1.642	0.07
1H	21	51.01	1_0235		3.68	1.744	0.07
1H	22	52.08	1_0159		3.07	1.624	0.06
1H	23	54.23	2_1357		3.07	1.624	0.06
1H	24	55.31	1_0075		0	0.025	0
1H	25	56.38	3_0710		0.01	0.134	0
1H	26	57.46	1_0324		0.01	0.134	0
1H	27	58.53	1_0198		0.01	0.132	0
1H	28	59.61	1_1248		0	-0.032	0
1H	29	60.69	1_0768		0	-0.032	0
1H	30	61.76	1_0201		0	-0.032	0
1H	31	62.84	1_0617		0	-0.06	0
1H	32	64.99	2_1306		0	-0.06	0
1H	33	66.06	2_0432		0	-0.062	0
1H	34	67.14	1_0002		0	-0.055	0
1H	35	70.37	1_0166		0.01	0.117	0
1H	36	71.44	3_0505		0.02	0.146	0
1H	37	73.6	1_0686		0.02	0.128	0
1H	38	74.67	1_0006		0.12	0.317	0
1H	39	77.9	2_0121		0.08	0.248	0
1H	40	86.59	1_0830		0.04	0.166	0
1H	41	87.67	2_0475		0.05	0.179	0
1H	42	88.74	1_0433		0.04	0.153	0
1H	43	89.82	1_0396		0.04	0.159	0
1H	44	90.89	1_0822		0.04	0.159	0
1H	45	93.04	1_0522		0.04	0.153	0
1H	46	94.12	1_0357		0.02	0.108	0
1H	47	95.19	1_0111		0.03	0.13	0
1H	48	97.35	3_0509		0	0.038	0
1H	49	100.58	2_0220		0	-0.049	0
1H	50	101.65	1_0231		0.01	-0.071	0
1H	51	107.05	1_0905		0.1	-0.26	0
1H	52	113.54	1_0854		0.1	-0.247	0
1H	53	117.85	1_0858		0.04	-0.147	0
1H	54	118.92	1_0586		0.02	-0.096	0
1H	55	121.08	1_0644		0.01	0.071	0
1H	56	123.23	1_0693		0	0.031	0
1H	57	127.54	1_0782		0.09	0.22	0
1H	58	130.77	1_1496		0.03	0.14	0
1H	59	134	1_0443		0.08	0.221	0
2H	1	4.31	1_1059		0.21	-0.357	0
2H	2	6.46	1_0592		0.25	-0.388	0
2H	3	7.54	2_0563		0.3	-0.423	0
2H	4	8.62	1_0502		0.3	-0.423	0
2H	5	9.69	2_0112		0.35	-0.466	0.01
2H	6	10.77	3_1534		0.42	-0.517	0.01
2H	7	12.92	2_0107		0.42	-0.521	0.01
2H	8	15.07	3_1284		0.42	-0.52	0.01
2H	9	18.3	1_0180		0.1	-0.259	0
2H	10	24.79	2_0394		0.1	-0.27	0
2H	11	25.86	2_1187		0	0.045	0
2H	12	28.02	1_0307		0.01	0.078	0
2H	13	35.6	2_1304		0.01	0.094	0
2H	14	41	2_0173		0.01	0.082	0
2H	15	42.07	1_0525		0.02	0.135	0
2H	16	43.15	1_0296		0.04	0.164	0
2H	17	45.3	1_0648		0.02	-0.13	0
2H	18	47.45	1_0342		0.02	-0.131	0
2H	19	48.53	2_1338		0.06	-0.194	0
2H	20	49.6	1_0084		0.06	-0.202	0
2H	21	52.83	2_0672		0.09	-0.261	0
2H	22	53.91	2_0519		0.01	0.083	0
2H	23	54.98	1_0234		0	-0.035	0
2H	24	56.06	1_0325		0	-0.035	0
2H	25	57.13	1_1015		0.01	-0.097	0
2H	26	58.21	1_0012		0.01	-0.102	0
2H	27	59.29	1_0191		0.27	-0.536	0
2H	28	60.36	2_1166		0.36	-0.626	0.01
2H	29	61.44	2_1110		0.65	-0.874	0.01
2H	30	62.51	1_0545		0.65	-0.874	0.01
2H	31	67.91	1_0650		0.65	-1.042	0.01
2H	32	68.98	1_0196		9.7	-4.416	0.39
2H	33	70.06	1_0859		9.7	-4.417	0.39
2H	34	72.21	1_0619		11	-4.832	0.47
2H	35	76.52	1_0287		15.39	-5.121	0.52
2H	36	77.6	3_0896 (VRS1)		13.88	-4.839	0.5
2H	37	80.83	1_0475		15.73	-4.913	0.51
2H	38	86.23	1_0214		13.71	-4.679	0.48
2H	39	89.46	2_0080		8.13	-3.763	0.34
2H	40	91.61	1_0138		0.8	-1.019	0.01
2H	41	94.84	2_0086		0.44	-0.686	0.01
2H	42	95.91	1_0876		0.49	-0.718	0.01
2H	43	103.5	1_0429		0.49	-0.718	0.01
2H	44	104.57	1_0538		0.46	-0.626	0.01
2H	45	105.65	1_0404		0.37	-0.551	0.01
2H	46	106.73	1_0916		0.35	-0.519	0.01
2H	47	108.88	3_0598		0.35	-0.518	0.01
2H	48	109.95	2_1220		0.12	-0.286	0
2H	49	111.03	1_0092		0	0	0
2H	50	112.1	3_0152		0	0	0
2H	51	115.33	2_0480		0	-0.031	0
2H	52	117.49	2_0183		0	-0.045	0
2H	53	118.56	1_0656		0	0.049	0
2H	54	119.64	1_0164		0	0.049	0
2H	55	120.71	1_0376		0	0.049	0
2H	56	121.79	1_0579		0	0.049	0
2H	57	128.27	2_0313		0.02	0.1	0
2H	58	130.43	2_0027		0.02	0.115	0
2H	59	131.5	1_0625		0	-0.016	0
2H	60	132.58	1_0566		0	-0.019	0
2H	61	133.65	1_0315		0.01	-0.094	0
2H	62	134.73	1_0487		0.03	-0.127	0
2H	63	136.88	1_0181		0.03	-0.127	0
2H	64	139.03	2_1299		0.03	0.017	0
2H	65	141.18	1_0791		0.01	0.086	0
2H	66	142.26	1_0072		0.03	0.143	0
2H	67	144.41	3_1300		0.03	0.142	0
2H	68	146.56	1_0329		0.02	-0.118	0
2H	69	148.72	1_0085		0.12	-0.267	0
2H	70	149.79	2_1454		0.19	-0.344	0
2H	71	151.94	2_0900		0.19	-0.342	0
3H	1	6.49	1_0103		3.25	-1.559	0.06
3H	2	7.56	1_0173		2.91	-1.474	0.05
3H	3	8.64	2_0935		2.7	-1.441	0.05
3H	4	9.71	1_1005		2.7	-1.441	0.05
3H	5	12.94	2_0976		2.7	-1.521	0.05
3H	6	14.02	1_0112		0.05	0.304	0
3H	7	15.09	2_0595		0.05	0.307	0
3H	8	20.49	2_1410		0.21	0.559	0
3H	9	25.89	1_0565		0.22	0.574	0
3H	10	29.12	1_0559		0.05	0.275	0
3H	11	30.19	1_0691		0.1	0.381	0
3H	12	32.35	2_0968		0.1	0.38	0
3H	13	43.27	2_0492		2.22	1.288	0.04
3H	14	44.35	2_0930		2.3	1.298	0.04
3H	15	45.42	1_0277		1.99	1.228	0.04
3H	16	46.5	1_0081		2.84	1.453	0.05
3H	17	48.65	1_0114		2.84	1.452	0.05
3H	18	54.05	1_1002		1.65	1.19	0.03
3H	19	55.12	1_1371		1.47	1.074	0.03
3H	20	56.2	3_0785		1.03	0.908	0.02
3H	21	57.27	1_0601		0.3	-0.657	0
3H	22	58.35	2_0356		0.3	-0.655	0
3H	23	60.5	1_0532		0.21	-0.525	0
3H	24	69.19	1_0380		0.2	-0.525	0
3H	25	70.26	1_1258		0.04	-0.201	0
3H	26	71.34	1_1086		0.04	-0.202	0
3H	27	72.41	1_0365		0.06	-0.243	0
3H	28	73.49	1_0224		0	0.037	0
3H	29	75.64	1_0005		0	0.002	0
3H	30	77.79	1_0728		0.04	0.179	0
3H	31	79.94	1_0281		0.06	0.224	0
3H	32	81.02	1_0335		0.06	0.224	0
3H	33	82.1	1_1394		0.06	0.224	0
3H	34	84.25	1_0200		0.06	0.221	0
3H	35	86.4	1_0609		0.07	0.229	0
3H	36	87.47	2_1257		0.12	0.313	0
3H	37	89.63	2_0115		0.09	0.27	0
3H	38	90.7	2_0093		0.1	0.286	0
3H	39	93.93	2_0063		0.08	0.263	0
3H	40	100.42	1_0134		0.15	0.343	0
3H	41	108	3_0250		0.36	0.529	0.01
3H	42	109.08	3_0090		0.41	0.553	0.01
3H	43	110.16	1_0074		0.41	0.552	0.01
3H	44	111.23	2_0626		0.21	0.393	0
3H	45	112.31	1_0515		0.21	0.393	0
3H	46	113.38	1_0184		0.28	0.427	0
3H	47	114.46	2_1381		0.28	0.426	0
3H	48	115.53	2_1517		0.16	0.322	0
3H	49	117.69	1_0344		0.16	0.322	0
3H	50	123.08	2_0009		0.19	0.351	0
3H	51	124.16	2_0023		0.01	0.085	0
3H	52	125.23	1_0100		0.01	0.085	0
3H	53	126.31	3_0927		0.01	0.088	0
3H	54	128.46	1_1330		0.19	0.355	0
3H	55	129.54	2_0944		0.2	0.372	0
3H	56	131.69	2_0174		0.2	0.372	0
3H	57	132.76	1_0754 (HvGA20ox2)		0.24	0.401	0
3H	58	135.99	2_0612		0.24	0.4	0
3H	59	143.58	2_0527		0.03	0.151	0
3H	60	145.73	1_0122		0	0.052	0
3H	61	147.88	1_1154		0	0.052	0
3H	62	148.96	2_0851		0.01	0.086	0
3H	63	150.03	1_0570		0.01	0.086	0
3H	64	152.19	2_1386		0.01	-0.07	0
3H	65	155.41	2_1266		0.07	-0.227	0
3H	66	157.57	2_1272		0.12	-0.284	0
3H	67	158.64	2_1376		0.11	-0.268	0
3H	68	159.72	3_1500		0.11	-0.258	0
3H	69	162.95	2_0088		0.03	0.152	0
3H	70	164.02	2_0155		0.09	0.244	0
3H	71	165.1	1_1436		0.17	0.326	0
3H	72	167.25	1_0646		0.13	0.294	0
3H	73	170.48	2_0605		0.11	0.257	0
3H	74	171.56	1_0681		0.12	0.267	0
3H	75	174.83	3_1341		0.08	0.23	0
3H	76	178.11	1_0283		0.08	0.24	0
4H	1	6.49	3_1291		0.08	-0.21	0
4H	2	7.56	1_0221		0.11	-0.256	0
4H	3	12.96	1_0132		0.27	-0.417	0
4H	4	15.11	2_0001		0.32	-0.453	0.01
4H	5	22.7	2_1122		0.27	-0.431	0
4H	6	27.01	1_0860		0.11	-0.332	0
4H	7	28.08	3_0992		0.13	-0.366	0
4H	8	29.16	1_0371		0.13	-0.364	0
4H	9	30.24	3_0328		0	-0.058	0
4H	10	32.39	1_0048		0.14	-0.415	0
4H	11	39.97	1_1405		0.14	-0.415	0
4H	12	41.05	1_0093		0	0.107	0
4H	13	42.12	1_0088		0	0.108	0
4H	14	46.43	1_1207		0.02	0.248	0
4H	15	48.59	2_0723		0.96	-0.778	0.02
4H	16	49.66	1_0052		1.14	-0.845	0.02
4H	17	50.74	1_0627		1.14	-0.845	0.02
4H	18	53.97	1_1513		1.21	-0.877	0.02
4H	19	56.12	1_0467		1.43	-0.967	0.02
4H	20	57.19	3_0994		1.5	-0.989	0.03
4H	21	69.25	2_0670		1.78	-1.247	0.04
4H	22	70.33	1_0724		0.1	0.356	0
4H	23	71.4	3_1246		0.13	0.382	0
4H	24	72.48	1_0723		0.04	0.21	0
4H	25	73.55	1_0670		0.04	0.21	0
4H	26	74.63	1_0588		0.04	0.207	0
4H	27	77.86	2_0732		0.01	-0.11	0
4H	28	85.44	3_0718		0.11	0.286	0
4H	29	87.59	1_0271		0.21	0.371	0
4H	30	89.75	1_0666		0.12	0.28	0
4H	31	90.82	1_0614		0.03	0.135	0
4H	32	91.9	1_0510		0.05	0.173	0
4H	33	92.97	1_0334		0.05	0.18	0
4H	34	99.46	3_0385		0.31	0.457	0.01
4H	35	107.05	1_1299		0.35	0.467	0.01
4H	36	109.2	1_0611		0.12	0.27	0
4H	37	111.35	1_0269		0.08	0.22	0
4H	38	112.42	2_0007		0.08	0.22	0
5H	1	1.07	2_0553		0.85	0.725	0.01
5H	2	2.15	3_0975		0.78	0.701	0.01
5H	3	3.23	2_0206		0.85	0.725	0.01
5H	4	4.3	2_1202		0.93	0.749	0.01
5H	5	7.53	1_0695		1.31	0.909	0.02
5H	6	8.61	2_0873		1.44	0.936	0.02
5H	7	9.68	1_0974		1.25	0.864	0.02
5H	8	15.08	1_1048		1.25	0.864	0.02
5H	9	22.66	1_0499		1.19	0.848	0.02
5H	10	24.82	1_0580		1.27	0.864	0.02
5H	11	26.97	1_0621		1.15	0.828	0.02
5H	12	32.37	2_0730		1.16	0.844	0.02
5H	13	36.68	2_1253		1.24	0.881	0.02
5H	14	39.91	2_1372		1.09	0.852	0.02
5H	15	40.98	1_0923		1.02	0.815	0.02
5H	16	43.13	1_0058		0.83	0.763	0.01
5H	17	44.21	1_0079		0.83	0.763	0.01
5H	18	45.28	1_1221		0.83	0.763	0.01
5H	19	46.36	2_0713		0.83	0.763	0.01
5H	20	48.51	2_1121		0.83	0.763	0.01
5H	21	58.31	2_0367		0.81	0.738	0.01
5H	22	60.46	2_0236		0.41	0.475	0.01
5H	23	70.26	3_1427		0.67	0.639	0.01
5H	24	72.42	1_0930		0.71	0.647	0.01
5H	25	73.49	1_0578		0.71	0.645	0.01
5H	26	83.29	2_0526		0.71	0.682	0.01
5H	27	84.37	1_0771		0.41	0.489	0.01
5H	28	87.6	1_0408		0.49	0.562	0.01
5H	29	95.18	1_1350		0.6	0.624	0.01
5H	30	102.77	1_0834		0.61	0.611	0.01
5H	31	103.84	1_0507		0.13	0.3	0
5H	32	104.92	1_1273		0.13	0.3	0
5H	33	107.07	3_0456		0.13	0.3	0
5H	34	120.27	2_0127		0.09	0.182	0
5H	35	121.35	3_1278		0.11	-0.256	0
5H	36	127.83	1_1456		0.11	-0.256	0
5H	37	128.91	1_0285		0.06	-0.188	0
5H	38	129.99	1_0805		0.06	-0.187	0
5H	39	131.06	1_1375		0.02	-0.111	0
5H	40	132.14	1_0045		0.04	-0.142	0
5H	41	133.21	1_0146		0.04	-0.15	0
5H	42	134.29	1_0705		0.04	-0.149	0
5H	43	135.36	1_0783		0.02	-0.109	0
5H	44	136.44	1_0095		0.04	-0.145	0
5H	45	141.84	3_0635		0.15	-0.295	0
5H	46	145.07	1_0755		0.18	-0.316	0
5H	47	147.22	2_0551		0.18	-0.319	0
5H	48	148.29	1_0658		0.71	-0.631	0.01
5H	49	149.37	1_0292		0.71	-0.631	0.01
5H	50	150.44	1_0004		0.63	-0.593	0.01
5H	51	151.52	1_0104		0.42	-0.491	0.01
5H	52	152.59	3_0400		0.43	-0.494	0.01
5H	53	153.67	1_0363		0.74	-0.651	0.01
5H	54	155.82	1_0016		0.65	-0.616	0.01
5H	55	160.13	1_1497		0.75	-0.681	0.01
5H	56	163.36	1_0901		0.72	-0.666	0.01
5H	57	164.44	1_0161		0.65	-0.651	0.01
5H	58	165.51	2_0560		0.87	-0.757	0.01
5H	59	166.59	1_0336		0.74	-0.689	0.01
5H	60	167.67	1_1216		0.74	-0.688	0.01
5H	61	175.25	1_0600		0.56	-0.591	0.01
5H	62	177.4	2_0536		0.43	-0.506	0.01
5H	63	178.48	1_1010		0.51	-0.549	0.01
5H	64	179.55	1_0254		0.34	-0.454	0.01
5H	65	180.63	2_1138		0.12	-0.268	0
5H	66	182.78	1_0736		0.12	-0.268	0
5H	67	183.86	1_0236		0.12	-0.268	0
5H	68	189.25	2_0786		0.23	-0.384	0
5H	69	190.33	2_1108		0.29	-0.427	0
5H	70	191.4	1_0401		0.28	-0.417	0
5H	71	194.33	3_0382		0.43	-0.516	0.01
5H	72	195.71	1_0322		0.49	-0.543	0.01
6H	1	1.07	2_0214		0.15	0.288	0
6H	2	2.15	3_1233		0.25	0.376	0
6H	3	6.46	2_0294		0.29	0.404	0
6H	4	7.54	2_1204		0.13	0.268	0
6H	5	10.77	2_0262		0.17	0.307	0
6H	6	12.92	1_1479		0.13	0.271	0
6H	7	14	2_0415		0.32	0.423	0.01
6H	8	15.07	1_0554		0.33	0.425	0.01
6H	9	24.87	1_0136		0.54	0.549	0.01
6H	10	29.18	2_0941		0.36	0.46	0.01
6H	11	30.26	2_0745		0.11	0.258	0
6H	12	31.34	3_0673		0.09	0.228	0
6H	13	32.41	1_0799		0.09	0.228	0
6H	14	35.64	1_0427		0.09	0.227	0
6H	15	36.72	3_0358		0	0.015	0
6H	16	37.79	2_0510		0	0.018	0
6H	17	42.1	3_0361		0.11	0.256	0
6H	18	45.33	1_0061		0.08	0.217	0
6H	19	46.41	2_1281		0.08	0.216	0
6H	20	48.56	1_0355		0.03	0.135	0
6H	21	49.64	1_0013		0	-0.051	0
6H	22	50.71	1_0461		0.02	-0.124	0
6H	23	51.79	2_0291		0.01	-0.087	0
6H	24	52.86	1_0962		0.01	-0.086	0
6H	25	55.01	1_0227		0	0.002	0
6H	26	56.09	1_1143		0	-0.01	0
6H	27	59.32	1_0189		0.08	0.055	0
6H	28	60.4	1_1475		0.17	-0.313	0
6H	29	61.47	1_0455		0.07	-0.202	0
6H	30	62.55	1_0040		0.07	-0.2	0
6H	31	64.7	2_0468		0.07	-0.2	0
6H	32	65.77	3_1289		0.07	-0.2	0
6H	33	66.85	1_1349		0.07	-0.2	0
6H	34	67.92	1_0469		0.07	-0.2	0
6H	35	71.16	3_1088		0.07	-0.2	0
6H	36	72.23	2_0682		0.03	0.138	0
6H	37	75.46	2_0746		0.03	0.138	0
6H	38	77.61	1_0220		0.02	0.113	0
6H	39	85.2	1_1147		0.16	-0.351	0
6H	40	89.51	2_1025		0.22	-0.408	0
6H	41	90.58	3_0324		0.02	-0.123	0
6H	42	91.66	1_0801		0.02	-0.121	0
6H	43	95.97	1_0595		0.01	0.066	0
6H	44	99.2	1_0015		0.01	0.065	0
6H	45	109	2_0464		0	0.049	0
6H	46	111.15	2_0036		0	0.057	0
6H	47	113.31	1_0239		0.01	0.071	0
6H	48	120.89	1_0645		0.02	0.124	0
6H	49	121.97	1_0051		0	-0.01	0
6H	50	126.28	1_0145		0.01	0.081	0
6H	51	128.43	1_0290		0	0.041	0
6H	52	129.5	2_1112		0.01	-0.059	0
6H	53	133.82	2_0537		0	0.056	0
7H	1	1.08	1_0375		0.32	-0.439	0.01
7H	2	2.15	1_1031		0.32	-0.438	0.01
7H	3	10.84	2_0245		0.27	-0.394	0
7H	4	11.92	1_0841		0.3	-0.413	0
7H	5	15.15	2_0722		0.2	-0.332	0
7H	6	16.22	2_0495		0	-0.041	0
7H	7	18.37	2_0443		0.04	-0.163	0
7H	8	19.45	3_0329		0	-0.049	0
7H	9	21.6	1_0965		0	-0.048	0
7H	10	25.91	1_0451		0	-0.036	0
7H	11	33.5	1_0800		0.04	0.163	0
7H	12	35.65	3_0242		0.08	0.219	0
7H	13	36.72	2_0126		0.01	0.081	0
7H	14	37.8	1_0838		0	0.044	0
7H	15	41.03	1_0056		0	0.006	0
7H	16	42.1	3_1305		0	0.006	0
7H	17	44.26	1_0327		0	0.007	0
7H	18	45.33	1_0979		0.01	0.088	0
7H	19	47.48	1_0368		0.01	0.089	0
7H	20	48.56	2_0165		0.05	0.19	0
7H	21	49.63	2_1232		0.08	0.245	0
7H	22	56.12	3_0545		0.08	0.245	0
7H	23	57.2	1_0696		0.01	0.079	0
7H	24	59.35	1_0959		0.24	0.481	0
7H	25	61.5	1_0721		0.24	0.491	0
7H	26	62.58	1_0050		0.13	0.356	0
7H	27	63.65	1_1348		0.08	0.282	0
7H	28	64.73	1_0153		0.09	0.284	0
7H	29	65.8	1_0055		0.08	0.269	0
7H	30	66.88	1_0069		0.08	0.269	0
7H	31	67.95	1_0442		0.05	0.198	0
7H	32	69.03	2_0042		0.01	0.089	0
7H	33	70.11	1_0303		0.03	-0.136	0
7H	34	71.18	2_0485		0.13	-0.289	0
7H	35	79.87	2_1448		0.12	-0.277	0
7H	36	82.02	3_0806		0.04	-0.163	0
7H	37	88.51	2_0103		0.05	-0.175	0
7H	38	89.58	1_0169		0.03	-0.137	0
7H	39	92.81	3_1261		0.02	-0.095	0
7H	40	97.13	2_0092		0.02	0.104	0
7H	41	99.28	1_0241		0.03	0.118	0
7H	42	101.43	2_0296		0.03	0.119	0
7H	43	102.51	3_0362		0.05	0.163	0
7H	44	104.66	2_0247		0.03	-0.137	0
7H	45	105.73	2_0041		0.29	-0.401	0
7H	46	108.96	3_0368		0.11	-0.245	0
7H	47	123.32	3_1374		0.04	-0.148	0
7H	48	126.55	1_1279		0.02	-0.103	0
7H	49	127.63	2_0832		0	-0.004	0
7H	50	128.71	2_1209		0	-0.004	0
7H	51	130.86	2_0516		0	-0.004	0
7H	52	133.01	1_0861		0.05	0.185	0
7H	53	135.16	1_0078		0.07	0.208	0
7H	54	138.39	1_0885		0.19	0.355	0
7H	55	139.47	1_0687		0.23	0.386	0
7H	56	140.54	2_0139		0.35	0.486	0.01
7H	57	143.77	1_0677		0.28	0.427	0
7H	58	145.92	1_0130		0.25	0.411	0
7H	59	147	1_0896		0.25	0.407	0
7H	60	148.07	1_1275		0.24	0.398	0
7H	61	149.15	2_0483		0.21	0.382	0
7H	62	150.23	2_0079		0.2	0.377	0
7H	63	152.38	1_0999		0.2	0.376	0
7H	64	158.87	1_0174		0.11	0.276	0

## Sheet: Starch_Pushkin_2011_2012
Chromosome	Marker order	cM	SNP		Pushkin_2011				Pushkin_2012
					LOD	Additive	R2		LOD	Additive	R2
1H	1	1.07	1_1223		0.25	-0.11	0.01		0.29	0.104	0.01
1H	2	2.15	2_0502		0.27	-0.114	0.01		0.28	0.104	0.01
1H	3	4.3	1_0419		0.31	-0.12	0.01		0.25	0.098	0.01
1H	4	6.46	1_1011		0.23	-0.105	0.01		0.2	0.087	0
1H	5	8.61	1_0716		0.17	-0.09	0.01		0.28	0.105	0.01
1H	6	9.68	2_1174		0.39	-0.132	0.01		0.1	0.061	0
1H	7	11.83	2_0665		0.41	-0.137	0.01		0.1	0.061	0
1H	8	12.91	3_0918		0.5	-0.152	0.01		0.05	0.042	0
1H	9	15.23	3_0588		0.48	-0.15	0.01		0.08	0.055	0
1H	10	18.63	2_0318		0.43	-0.142	0.01		0.01	0.022	0
1H	11	20.78	1_0775		0.2	-0.1	0.01		0	-0.001	0
1H	12	21.86	1_0030		0.01	-0.019	0		0.03	0.039	0
1H	13	26.17	2_0712		0.02	0.031	0		0.1	0.074	0
1H	14	28.32	1_0757		0	0.015	0		0.11	0.08	0
1H	15	34.81	3_1276		0.03	0.045	0		0.34	0.175	0.01
1H	16	35.88	1_0760		0.01	-0.018	0		0.31	0.155	0.01
1H	17	36.96	2_1072		0.06	-0.059	0		0.44	-0.144	0.01
1H	18	44.54	1_0764		0.06	0.019	0		1.91	-0.312	0.06
1H	19	45.62	1_0275		0.03	0.045	0		2.32	-0.328	0.06
1H	20	46.69	2_1134		0.12	0.086	0		2.33	-0.328	0.06
1H	21	51.01	1_0235		0.31	0.141	0.01		2.58	-0.336	0.07
1H	22	52.08	1_0159		0.38	0.153	0.01		1.26	-0.248	0.04
1H	23	54.23	2_1357		0.59	0.193	0.02		1.25	-0.248	0.04
1H	24	55.31	1_0075		0.42	0.163	0.01		0.62	-0.177	0.02
1H	25	56.38	3_0710		0.42	0.163	0.01		0.62	-0.178	0.02
1H	26	57.46	1_0324		0.55	0.187	0.02		0.18	0.137	0
1H	27	58.53	1_0198		0.53	0.18	0.02		0.27	0.156	0.01
1H	28	59.61	1_1248		0.4	0.157	0.01		0.27	0.156	0.01
1H	29	60.69	1_0768		0.22	0.118	0.01		0.23	0.136	0.01
1H	30	61.76	1_0201		0.35	0.15	0.01		0.25	0.137	0.01
1H	31	62.84	1_0617		0.2	0.114	0.01		0.21	0.131	0.01
1H	32	64.99	2_1306		0.2	0.114	0.01		0.23	0.135	0.01
1H	33	66.06	2_0432		0	0.016	0		0.14	0.095	0
1H	34	67.14	1_0002		0	-0.002	0		0.02	0.034	0
1H	35	70.37	1_0166		0	0.015	0		0.08	0.064	0
1H	36	71.44	3_0505		0	0.016	0		0.13	0.077	0
1H	37	73.6	1_0686		0	0.015	0		0.08	0.059	0
1H	38	74.67	1_0006		0.01	0.03	0		0.13	0.075	0
1H	39	77.9	2_0121		0.03	0.043	0		0.26	0.104	0.01
1H	40	86.59	1_0830		0.02	0.045	0		0.3	0.109	0.01
1H	41	87.67	2_0475		0.02	0.053	0		0.25	0.095	0.01
1H	42	88.74	1_0433		3.04	-0.412	0.11		0.25	0.095	0.01
1H	43	89.82	1_0396		2.82	-0.401	0.11		0.22	0.091	0.01
1H	44	90.89	1_0822		3.23	-0.427	0.12		0.22	0.091	0.01
1H	45	93.04	1_0522		4.17	-0.478	0.15		0.3	0.104	0.01
1H	46	94.12	1_0357		4.36	-0.483	0.16		0.07	0.05	0
1H	47	95.19	1_0111		4.59	-0.497	0.17		0.07	0.05	0
1H	48	97.35	3_0509		4.7	-0.505	0.17		0.07	0.049	0
1H	49	100.58	2_0220		5.62	-0.551	0.2		0.02	-0.025	0
1H	50	101.65	1_0231		3.41	-0.441	0.13		0.02	-0.024	0
1H	51	107.05	1_0905		3.13	-0.433	0.12		0.01	-0.014	0
1H	52	113.54	1_0854		2.4	-0.382	0.1		0.02	0.025	0
1H	53	117.85	1_0858		0.43	0.19	0.01		0.04	0.04	0
1H	54	118.92	1_0586		0.43	0.171	0.01		0	0.005	0
1H	55	121.08	1_0644		0.8	0.232	0.02		0.01	-0.021	0
1H	56	123.23	1_0693		0.81	0.229	0.02		0.02	-0.029	0
1H	57	127.54	1_0782		0.54	0.179	0.02		0.02	0.002	0
1H	58	130.77	1_1496		0.64	0.186	0.02		0.03	0.033	0
1H	59	134	1_0443		0.53	0.17	0.02		0.04	0.039	0
2H	1	4.31	1_1059		0.44	0.148	0.01		0.28	0.109	0.01
2H	2	6.46	1_0592		0.24	0.112	0.01		0.26	0.11	0.01
2H	3	7.54	2_0563		0.09	0.073	0		0.34	0.132	0.01
2H	4	8.62	1_0502		0.08	0.064	0		0.89	0.21	0.02
2H	5	9.69	2_0112		0.08	0.064	0		0.47	0.157	0.01
2H	6	10.77	3_1534		0.05	0.052	0		0.41	0.149	0.01
2H	7	12.92	2_0107		0.09	0.07	0		0.32	0.138	0.01
2H	8	15.07	3_1284		0.02	0.031	0		0.32	0.138	0.01
2H	9	18.3	1_0180		0	0.011	0		1.06	0.293	0.03
2H	10	24.79	2_0394		0	0.004	0		1.34	0.32	0.03
2H	11	25.86	2_1187		0.01	-0.021	0		0.36	0.204	0.01
2H	12	28.02	1_0307		0.01	0.02	0		0.68	-0.182	0.02
2H	13	35.6	2_1304		0.21	-0.108	0.01		1.93	-0.329	0.06
2H	14	41	2_0173		0.69	-0.202	0.02		2.22	-0.386	0.07
2H	15	42.07	1_0525		0.85	-0.214	0.03		1.74	-0.35	0.05
2H	16	43.15	1_0296		0.64	-0.183	0.02		1.69	-0.358	0.05
2H	17	45.3	1_0648		0.91	-0.22	0.03		0.96	-0.282	0.03
2H	18	47.45	1_0342		0.92	-0.218	0.03		4.26	-0.46	0.14
2H	19	48.53	2_1338		0.54	-0.164	0.02		0.21	-0.139	0.01
2H	20	49.6	1_0084		0.45	-0.151	0.01		0.08	-0.081	0
2H	21	52.83	2_0672		0.81	-0.208	0.03		0.46	-0.182	0.01
2H	22	53.91	2_0519		0.88	-0.212	0.03		0.65	-0.205	0.02
2H	23	54.98	1_0234		0.85	-0.213	0.03		0.67	-0.211	0.02
2H	24	56.06	1_0325		0.82	-0.211	0.02		1.57	-0.306	0.04
2H	25	57.13	1_1015		0.67	-0.195	0.02		1.71	-0.317	0.05
2H	26	58.21	1_0012		0.67	-0.195	0.02		1.65	-0.306	0.04
2H	27	59.29	1_0191		0.58	-0.179	0.02		1.4	-0.275	0.04
2H	28	60.36	2_1166		0.4	-0.147	0.01		1.4	-0.275	0.04
2H	29	61.44	2_1110		0.11	-0.075	0		1.4	-0.275	0.04
2H	30	62.51	1_0545		0.11	-0.076	0		1.5	-0.283	0.04
2H	31	67.91	1_0650		0.1	-0.075	0		1.17	-0.252	0.03
2H	32	68.98	1_0196		0.01	-0.021	0		0.03	0.063	0
2H	33	70.06	1_0859		0.01	0.02	0		0.03	0.064	0
2H	34	72.21	1_0619		0	0.014	0		0.46	0.211	0.01
2H	35	76.52	1_0287		0.36	0.144	0.01		0.5	0.209	0.01
2H	36	77.6	3_0896 (VRS1)		0.67	0.186	0.02		0.33	0.145	0.01
2H	37	80.83	1_0475		0.81	0.203	0.02		0.21	0.113	0.01
2H	38	86.23	1_0214		0.3	0.119	0.01		0.02	0.03	0
2H	39	89.46	2_0080		0.03	0.039	0		0.01	0.026	0
2H	40	91.61	1_0138		0.02	0.027	0		0	-0.008	0
2H	41	94.84	2_0086		0.06	0.055	0		0	0.001	0
2H	42	95.91	1_0876		0.1	0.069	0		0	0.006	0
2H	43	103.5	1_0429		0.12	0.076	0		0.01	0.017	0
2H	44	104.57	1_0538		0	0.005	0		0.03	-0.035	0
2H	45	105.65	1_0404		0	0	0		0	-0.013	0
2H	46	106.73	1_0916		0	-0.014	0		0	0.003	0
2H	47	108.88	3_0598		0.07	-0.059	0		0	-0.005	0
2H	48	109.95	2_1220		0.09	-0.066	0		0	-0.006	0
2H	49	111.03	1_0092		0.03	-0.038	0		0.05	-0.041	0
2H	50	112.1	3_0152		0.01	-0.025	0		0.05	-0.041	0
2H	51	115.33	2_0480		0.01	-0.025	0		0.07	-0.05	0
2H	52	117.49	2_0183		0.02	-0.033	0		0.02	-0.028	0
2H	53	118.56	1_0656		0.04	-0.045	0		0.22	-0.089	0.01
2H	54	119.64	1_0164		0.11	-0.073	0		0.22	-0.089	0.01
2H	55	120.71	1_0376		0.23	-0.104	0.01		0.22	-0.09	0.01
2H	56	121.79	1_0579		0.13	-0.08	0		0.22	-0.09	0.01
2H	57	128.27	2_0313		0.22	-0.107	0.01		0.19	-0.082	0
2H	58	130.43	2_0027		0.23	-0.108	0.01		0	0.007	0
2H	59	131.5	1_0625		0.22	-0.106	0.01		0	0.003	0
2H	60	132.58	1_0566		0.29	-0.121	0.01		0.02	-0.028	0
2H	61	133.65	1_0315		0.21	-0.105	0.01		0.02	-0.027	0
2H	62	134.73	1_0487		0.13	-0.082	0		0.02	-0.027	0
2H	63	136.88	1_0181		0.04	-0.046	0		0.02	-0.027	0
2H	64	139.03	2_1299		0.04	0.046	0		0	-0.01	0
2H	65	141.18	1_0791		0.08	0.062	0		0	-0.013	0
2H	66	142.26	1_0072		0.3	0.121	0.01		0.01	-0.019	0
2H	67	144.41	3_1300		0.22	0.103	0.01		0.01	0.017	0
2H	68	146.56	1_0329		0.24	0.108	0.01		0.01	-0.022	0
2H	69	148.72	1_0085		0.11	0.072	0		0.01	-0.016	0
2H	70	149.79	2_1454		0.11	0.071	0		0	-0.006	0
2H	71	151.94	2_0900		0.11	0.07	0		0	0.003	0
3H	1	6.49	1_0103		0.16	0.084	0		0.01	-0.025	0
3H	2	7.56	1_0173		0.06	0.052	0		0.02	-0.031	0
3H	3	8.64	2_0935		0.05	0.049	0		0.05	-0.045	0
3H	4	9.71	1_1005		0.1	0.067	0		0.04	-0.041	0
3H	5	12.94	2_0976		0.22	0.1	0.01		0.08	-0.06	0
3H	6	14.02	1_0112		0.29	0.112	0.01		0.14	-0.074	0
3H	7	15.09	2_0595		0.25	0.105	0.01		0.26	-0.103	0.01
3H	8	20.49	2_1410		0.22	0.1	0.01		0.44	-0.133	0.01
3H	9	25.89	1_0565		0.17	0.089	0.01		0.96	-0.196	0.03
3H	10	29.12	1_0559		0.13	0.075	0		1.03	-0.197	0.03
3H	11	30.19	1_0691		0	0.006	0		0.99	-0.195	0.02
3H	12	32.35	2_0968		0.02	0.033	0		0.76	-0.173	0.02
3H	13	43.27	2_0492		0.03	0.036	0		0.11	-0.064	0
3H	14	44.35	2_0930		0	-0.013	0		0.04	-0.041	0
3H	15	45.42	1_0277		0.01	-0.016	0		0.01	-0.018	0
3H	16	46.5	1_0081		0.01	0.016	0		0	-0.012	0
3H	17	48.65	1_0114		0.04	0.043	0		0.06	-0.05	0
3H	18	54.05	1_1002		0.02	0.029	0		0.05	-0.044	0
3H	19	55.12	1_1371		0	0.007	0		0.02	-0.03	0
3H	20	56.2	3_0785		0	-0.01	0		0.02	-0.029	0
3H	21	57.27	1_0601		0	0.004	0		0.02	-0.029	0
3H	22	58.35	2_0356		0	0.001	0		0.06	-0.051	0
3H	23	60.5	1_0532		0.01	0.02	0		0.06	-0.051	0
3H	24	69.19	1_0380		0.05	0.051	0		0.12	0.08	0
3H	25	70.26	1_1258		0.06	0.051	0		0.14	0.089	0
3H	26	71.34	1_1086		0.01	0.023	0		0.4	0.152	0.01
3H	27	72.41	1_0365		0	0.006	0		0.54	0.182	0.01
3H	28	73.49	1_0224		0	-0.003	0		0.54	0.182	0.01
3H	29	75.64	1_0005		0.03	-0.035	0		0.15	0.1	0
3H	30	77.79	1_0728		0.05	-0.045	0		0.06	0.062	0
3H	31	79.94	1_0281		0.04	-0.04	0		0.2	0.124	0
3H	32	81.02	1_0335		0.14	-0.079	0		2.38	-0.323	0.08
3H	33	82.1	1_1394		0.22	-0.098	0.01		3.01	-0.359	0.1
3H	34	84.25	1_0200		0.22	-0.098	0.01		3.1	-0.364	0.1
3H	35	86.4	1_0609		0.22	-0.098	0.01		3.37	-0.377	0.11
3H	36	87.47	2_1257		0.48	-0.145	0.01		3.39	-0.379	0.11
3H	37	89.63	2_0115		0.41	-0.134	0.01		4.19	-0.415	0.13
3H	38	90.7	2_0093		0.36	-0.127	0.01		5.01	-0.45	0.15
3H	39	93.93	2_0063		0.56	-0.16	0.02		5.29	-0.477	0.16
3H	40	100.42	1_0134		0.55	-0.159	0.02		6.34	-0.533	0.2
3H	41	108	3_0250		0.1	-0.07	0		1.61	-0.345	0.04
3H	42	109.08	3_0090		0.03	-0.037	0		0.93	-0.218	0.02
3H	43	110.16	1_0074		0	-0.009	0		0.39	-0.141	0.01
3H	44	111.23	2_0626		0	-0.004	0		0.31	-0.121	0.01
3H	45	112.31	1_0515		0	-0.003	0		0.41	-0.138	0.01
3H	46	113.38	1_0184		0	-0.008	0		0.39	-0.13	0.01
3H	47	114.46	2_1381		0	-0.003	0		0.31	-0.115	0.01
3H	48	115.53	2_1517		0	0.006	0		0.08	-0.058	0
3H	49	117.69	1_0344		0	0.011	0		0.37	-0.125	0.01
3H	50	123.08	2_0009		0.05	0.007	0		0.35	-0.123	0.01
3H	51	124.16	2_0023		0.12	-0.076	0		0.37	-0.117	0.01
3H	52	125.23	1_0100		0.25	-0.11	0.01		0.37	-0.117	0.01
3H	53	126.31	3_0927		0.3	-0.121	0.01		0.37	-0.117	0.01
3H	54	128.46	1_1330		0.34	-0.131	0.01		0.41	-0.122	0.01
3H	55	129.54	2_0944		0.26	-0.115	0.01		0.62	-0.153	0.02
3H	56	131.69	2_0174		0.33	-0.128	0.01		0.62	-0.154	0.02
3H	57	132.76	1_0754 (HvGA20ox2)		0.46	-0.15	0.01		0.76	-0.173	0.02
3H	58	135.99	2_0612		0.21	-0.101	0.01		0.64	-0.154	0.02
3H	59	143.58	2_0527		0.44	-0.149	0.01		0.78	-0.167	0.02
3H	60	145.73	1_0122		0.58	-0.166	0.02		0.82	-0.169	0.02
3H	61	147.88	1_1154		0.82	-0.197	0.02		0.33	-0.108	0.01
3H	62	148.96	2_0851		0.72	-0.183	0.02		0.47	-0.127	0.01
3H	63	150.03	1_0570		0.45	-0.145	0.01		0.48	-0.128	0.01
3H	64	152.19	2_1386		0.53	-0.158	0.02		0.7	-0.155	0.02
3H	65	155.41	2_1266		0.21	-0.1	0.01		0.52	-0.134	0.01
3H	66	157.57	2_1272		0.2	-0.097	0.01		0.38	-0.114	0.01
3H	67	158.64	2_1376		0.19	-0.096	0.01		0.25	-0.091	0.01
3H	68	159.72	3_1500		0.14	-0.083	0		0.11	-0.062	0
3H	69	162.95	2_0088		0.19	-0.098	0.01		0.4	-0.12	0.01
3H	70	164.02	2_0155		0.18	-0.094	0.01		0.54	-0.134	0.01
3H	71	165.1	1_1436		0.11	-0.074	0		0.37	-0.113	0.01
3H	72	167.25	1_0646		0.11	-0.074	0		0.69	-0.153	0.02
3H	73	170.48	2_0605		0.02	-0.028	0		0.85	-0.173	0.02
3H	74	171.56	1_0681		0.01	-0.022	0		0.88	-0.176	0.02
3H	75	174.83	3_1341		0.01	0.002	0		0.92	-0.182	0.02
3H	76	178.11	1_0283		0.01	0.02	0		0.92	-0.181	0.02
4H	1	6.49	3_1291		0.06	-0.053	0		0.45	0.131	0.01
4H	2	7.56	1_0221		0.06	-0.054	0		0.37	0.114	0.01
4H	3	12.96	1_0132		0.08	-0.064	0		0.36	0.112	0.01
4H	4	15.11	2_0001		0.05	-0.05	0		0.37	0.113	0.01
4H	5	22.7	2_1122		0.05	0.005	0		0.26	0.095	0.01
4H	6	27.01	1_0860		0.01	0.016	0		0.01	0.019	0
4H	7	28.08	3_0992		0.01	0.016	0		0.01	-0.021	0
4H	8	29.16	1_0371		0	-0.015	0		0.01	-0.023	0
4H	9	30.24	3_0328		0.02	-0.031	0		0.06	-0.049	0
4H	10	32.39	1_0048		0.09	-0.063	0		0.04	-0.039	0
4H	11	39.97	1_1405		0.12	0.074	0		0.24	-0.096	0.01
4H	12	41.05	1_0093		0.16	0.086	0		0.22	-0.088	0.01
4H	13	42.12	1_0088		0.11	0.071	0		0.22	-0.088	0.01
4H	14	46.43	1_1207		0.24	0.104	0.01		0.05	-0.041	0
4H	15	48.59	2_0723		0.03	0.035	0		0.06	-0.046	0
4H	16	49.66	1_0052		0.06	0.054	0		0.05	-0.044	0
4H	17	50.74	1_0627		0.08	0.059	0		0.05	-0.044	0
4H	18	53.97	1_1513		0.13	0.076	0		0.09	-0.056	0
4H	19	56.12	1_0467		0.02	0.027	0		0	-0.003	0
4H	20	57.19	3_0994		0.01	0.024	0		0	-0.004	0
4H	21	69.25	2_0670		0.04	0.016	0		0.02	-0.03	0
4H	22	70.33	1_0724		0.06	-0.054	0		0	0	0
4H	23	71.4	3_1246		0.04	-0.043	0		0	-0.004	0
4H	24	72.48	1_0723		0.03	-0.037	0		0	-0.003	0
4H	25	73.55	1_0670		0.07	-0.055	0		0.03	0.033	0
4H	26	74.63	1_0588		0.15	-0.081	0		0.01	-0.016	0
4H	27	77.86	2_0732		0.09	-0.063	0		0.03	0.026	0
4H	28	85.44	3_0718		0.11	-0.071	0		0.06	0.05	0
4H	29	87.59	1_0271		0.11	-0.073	0		0.04	0.04	0
4H	30	89.75	1_0666		0.07	-0.055	0		0.02	0.028	0
4H	31	90.82	1_0614		0	0.009	0		0.05	0.044	0
4H	32	91.9	1_0510		0	-0.002	0		0.13	0.07	0
4H	33	92.97	1_0334		0	0.012	0		0.14	0.072	0
4H	34	99.46	3_0385		0.01	0.026	0		0.16	0.081	0
4H	35	107.05	1_1299		0.02	0.03	0		0.14	0.078	0
4H	36	109.2	1_0611		0	-0.012	0		0.13	0.072	0
4H	37	111.35	1_0269		0	0.013	0		0.19	0.086	0
4H	38	112.42	2_0007		0.01	0.019	0		0.3	0.107	0.01
5H	1	1.07	2_0553		0.01	-0.023	0		0.7	-0.157	0.02
5H	2	2.15	3_0975		0.04	-0.045	0		0.63	-0.147	0.02
5H	3	3.23	2_0206		0.04	-0.044	0		0.63	-0.147	0.02
5H	4	4.3	2_1202		0.02	-0.028	0		0.75	-0.16	0.02
5H	5	7.53	1_0695		0.02	-0.033	0		0.62	-0.147	0.02
5H	6	8.61	2_0873		0.03	-0.036	0		0.48	-0.13	0.01
5H	7	9.68	1_0974		0	-0.015	0		0.48	-0.13	0.01
5H	8	15.08	1_1048		0.04	0.001	0		0.48	-0.13	0.01
5H	9	22.66	1_0499		0.16	0.024	0.01		0.93	-0.199	0.02
5H	10	24.82	1_0580		0.23	-0.106	0.01		1.02	-0.207	0.03
5H	11	26.97	1_0621		0.26	-0.116	0.01		0.85	-0.188	0.02
5H	12	32.37	2_0730		0.41	-0.154	0.01		0.76	-0.187	0.02
5H	13	36.68	2_1253		0.45	-0.162	0.01		0.44	-0.145	0.01
5H	14	38.83	1_0260		0.47	-0.164	0.01		0.49	-0.152	0.01
5H	15	39.91	2_1372		0.87	-0.222	0.03		1.49	-0.259	0.04
5H	16	40.98	1_0923		0.6	-0.181	0.02		1.35	-0.244	0.03
5H	17	43.13	1_0058		0.55	-0.177	0.02		0.91	-0.213	0.02
5H	18	44.21	1_0079		0.39	-0.149	0.01		0.95	-0.219	0.02
5H	19	45.28	1_1221		0.26	-0.121	0.01		0.63	-0.175	0.02
5H	20	46.36	2_0713		0.13	-0.085	0		0.41	-0.139	0.01
5H	21	48.51	2_1121		0.13	-0.085	0		0.41	-0.139	0.01
5H	22	58.31	2_0367		0.1	-0.07	0		1	-0.208	0.03
5H	23	60.46	2_0236		0.1	-0.067	0		1.01	-0.189	0.02
5H	24	70.26	3_1427		0.02	-0.034	0		0.91	-0.182	0.02
5H	25	72.42	1_0930		0.01	-0.02	0		0.76	-0.162	0.02
5H	26	73.49	1_0578		0.02	-0.029	0		0.65	-0.151	0.02
5H	27	83.29	2_0526		0.07	-0.059	0		0.82	-0.166	0.02
5H	28	84.37	1_0771		0.06	-0.056	0		0.84	-0.167	0.02
5H	29	87.6	1_0408		0	0.005	0		0.66	-0.148	0.02
5H	30	95.18	1_1350		0.06	0.055	0		0.72	-0.157	0.02
5H	31	102.77	1_0834		0.08	0.063	0		0.77	-0.165	0.02
5H	32	103.84	1_0507		0	0.015	0		0.75	-0.157	0.02
5H	33	104.92	1_1273		0.02	-0.035	0		0.83	-0.167	0.02
5H	34	107.07	3_0456		0.01	-0.027	0		0.9	-0.174	0.02
5H	35	120.27	2_0127		0.17	-0.092	0.01		0.94	-0.178	0.02
5H	36	121.35	3_1278		0.18	-0.093	0.01		0	0.01	0
5H	37	127.83	1_1456		0.33	-0.128	0.01		0.04	0.041	0
5H	38	128.91	1_0285		0.28	-0.112	0.01		0.07	0.052	0
5H	39	129.99	1_0805		0.28	-0.114	0.01		0.03	0.035	0
5H	40	131.06	1_1375		0.32	-0.124	0.01		0.03	0.035	0
5H	41	132.14	1_0045		0.29	-0.117	0.01		0.01	0.017	0
5H	42	133.21	1_0146		0.29	-0.116	0.01		0.02	0.027	0
5H	43	134.29	1_0705		0.25	-0.106	0.01		0.08	0.052	0
5H	44	135.36	1_0783		0.29	-0.115	0.01		0.06	0.045	0
5H	45	136.44	1_0095		0.34	-0.124	0.01		0.07	0.048	0
5H	46	141.84	3_0635		0.13	-0.077	0		0.14	0.069	0
5H	47	145.07	1_0755		0.03	-0.038	0		0.17	0.078	0
5H	48	147.22	2_0551		0.06	-0.052	0		0.18	0.08	0
5H	49	148.29	1_0658		0.14	-0.079	0		0.37	0.113	0.01
5H	50	149.37	1_0292		0.18	-0.09	0.01		0.37	0.114	0.01
5H	51	150.44	1_0004		0.23	-0.102	0.01		0.55	0.137	0.01
5H	52	151.52	1_0104		0.26	-0.11	0.01		0.5	0.132	0.01
5H	53	152.59	3_0400		0.19	-0.094	0.01		0.26	0.095	0.01
5H	54	153.67	1_0363		0.34	-0.125	0.01		0.23	0.09	0.01
5H	55	155.82	1_0016		0.2	-0.098	0.01		0.23	0.09	0.01
5H	56	160.13	1_1497		0.5	-0.154	0.02		0.12	0.064	0
5H	57	163.36	1_0901		0.54	-0.159	0.02		0.11	0.063	0
5H	58	164.44	1_0161		0.46	-0.149	0.01		0	-0.004	0
5H	59	165.51	2_0560		0.42	-0.142	0.01		0	-0.004	0
5H	60	166.59	1_0336		0.35	-0.129	0.01		0	-0.008	0
5H	61	167.67	1_1216		0.23	-0.106	0.01		0	-0.001	0
5H	62	175.25	1_0600		0.3	-0.119	0.01		0.05	0.045	0
5H	63	177.4	2_0536		0.01	-0.018	0		0.09	0.058	0
5H	64	178.48	1_1010		0	-0.011	0		0.11	0.064	0
5H	65	179.55	1_0254		0.09	-0.066	0		0.06	0.048	0
5H	66	180.63	2_1138		0.14	-0.081	0		0.01	0.023	0
5H	67	182.78	1_0736		0.07	-0.056	0		0.15	0.074	0
5H	68	183.86	1_0236		0.11	-0.072	0		0.06	0.048	0
5H	69	189.25	2_0786		0.21	-0.1	0.01		0.08	0.057	0
5H	70	190.33	2_1108		0.06	-0.052	0		0.09	0.057	0
5H	71	191.4	1_0401		0.03	-0.039	0		0.05	0.043	0
5H	72	194.33	3_0382		0.13	-0.079	0		0.01	0.021	0
	73	195.71	1_0322		0.07	-0.059	0		0.01	0.023	0
6H
6H	1	1.07	2_0214		0.1	-0.067	0		1.17	-0.202	0.03
6H	2	2.15	3_1233		0.36	-0.125	0.01		1.16	-0.202	0.03
6H	3	6.46	2_0294		0.44	-0.143	0.01		0.72	-0.161	0.02
6H	4	7.54	2_1204		0.47	-0.144	0.01		0.14	-0.069	0
6H	5	10.77	2_0262		0.37	-0.128	0.01		0.14	-0.069	0
6H	6	12.92	1_1479		0.17	-0.087	0.01		0.01	-0.022	0
6H	7	14	2_0415		0.44	-0.141	0.01		0.03	-0.03	0
6H	8	15.07	1_0554		0.24	-0.105	0.01		0.03	-0.03	0
6H	9	24.87	1_0136		0.27	-0.111	0.01		0.08	-0.056	0
6H	10	29.18	2_0941		0.07	-0.059	0		0.08	0.004	0
6H	11	30.26	2_0745		0.02	-0.034	0		0.01	0.018	0
6H	12	31.34	3_0673		0.01	-0.023	0		0	-0.008	0
6H	13	32.41	1_0799		0.05	-0.051	0		0	-0.008	0
6H	14	35.64	1_0427		0.01	-0.019	0		0.03	-0.036	0
6H	15	36.72	3_0358		0	0.004	0		0.06	-0.048	0
6H	16	37.79	2_0510		0.01	0.024	0		0.01	-0.022	0
6H	17	42.1	3_0361		0.01	0.015	0		0.13	-0.069	0
6H	18	45.33	1_0061		0.03	-0.035	0		0.16	-0.077	0
6H	19	46.41	2_1281		0	-0.011	0		0.16	-0.077	0
6H	20	48.56	1_0355		0	0.007	0		0.11	-0.063	0
6H	21	49.64	1_0013		0.01	0.02	0		0.06	-0.048	0
6H	22	50.71	1_0461		0.03	0.04	0		0.06	-0.048	0
6H	23	51.79	2_0291		0.05	0.055	0		0.04	-0.037	0
6H	24	52.86	1_0962		0.11	0.079	0		0.06	-0.046	0
6H	25	55.01	1_0227		0.08	0.07	0		0.34	-0.111	0.01
6H	26	56.09	1_1143		0.01	0.019	0		0.38	-0.117	0.01
6H	27	59.32	1_0189		0	0.013	0		0.39	-0.119	0.01
6H	28	60.4	1_1475		0	-0.004	0		0.19	-0.082	0
6H	29	61.47	1_0455		0.01	-0.023	0		0.14	-0.071	0
6H	30	62.55	1_0040		0.01	-0.02	0		0.1	-0.06	0
6H	31	64.7	2_0468		0.05	-0.057	0		0.01	-0.023	0
6H	32	65.77	3_1289		0.01	-0.021	0		0	-0.009	0
6H	33	66.85	1_1349		0.03	-0.047	0		0.02	0.028	0
6H	34	67.92	1_0469		0.05	-0.059	0		0	0.001	0
6H	35	71.16	3_1088		0.05	-0.059	0		0.01	-0.021	0
6H	36	72.23	2_0682		0	0.015	0		0.02	-0.024	0
6H	37	75.46	2_0746		0.39	0.216	0.01		0.04	-0.04	0
6H	38	77.61	1_0220		0.69	0.26	0.02		0.01	-0.016	0
6H	39	85.2	1_1147		0.33	-0.133	0.01		0.03	-0.036	0
6H	40	89.51	2_1025		0.67	-0.187	0.02		0.04	-0.037	0
6H	41	90.58	3_0324		0.92	-0.213	0.03		0.04	-0.036	0
6H	42	91.66	1_0801		1.14	-0.234	0.04		0.02	-0.028	0
6H	43	95.97	1_0595		1.09	-0.235	0.04		0.01	-0.021	0
6H	44	99.2	1_0015		1.09	-0.226	0.03		0.04	-0.04	0
6H	45	109	2_0464		0.88	-0.206	0.03		0.34	-0.119	0.01
6H	46	111.15	2_0036		0.34	0.169	0.01		0.41	-0.122	0.01
6H	47	113.31	1_0239		0.48	0.188	0.01		0.44	-0.126	0.01
6H	48	120.89	1_0645		0.82	0.234	0.02		0.44	-0.126	0.01
6H	49	121.97	1_0051		0.22	0.112	0.01		0.26	-0.096	0.01
6H	50	126.28	1_0145		0.18	0.1	0.01		0.26	-0.096	0.01
6H	51	128.43	1_0290		0.07	0.062	0		0.17	-0.077	0
6H	52	129.5	2_1112		0.17	0.093	0.01		0.02	-0.027	0
	53	133.82	2_0537		0.33	0.131	0.01		0.04	0.038	0
7H
7H	1	1.08	1_0375		0.21	0.101	0.01		0.02	-0.026	0
7H	2	2.15	1_1031		0.24	0.107	0.01		0.2	-0.09	0.01
7H	3	10.84	2_0245		0.51	0.167	0.02		0.31	-0.109	0.01
7H	4	11.92	1_0841		0.59	0.176	0.02		0.01	-0.016	0
7H	5	15.15	2_0722		0.66	0.205	0.02		0.01	-0.016	0
7H	6	16.22	2_0495		0.62	0.194	0.02		0	-0.01	0
7H	7	18.37	2_0443		0.7	0.21	0.02		0	0.003	0
7H	8	19.45	3_0329		0.57	0.199	0.02		0.01	0.018	0
7H	9	21.6	1_0965		0.57	0.199	0.02		0.01	0.018	0
7H	10	25.91	1_0451		0.46	0.199	0.01		0	0.005	0
7H	11	33.5	1_0800		0.23	-0.117	0.01		1.98	-0.309	0.06
7H	12	35.65	3_0242		0.29	-0.123	0.01		2.21	-0.319	0.06
7H	13	36.72	2_0126		0.34	-0.136	0.01		2.35	-0.332	0.07
7H	14	37.8	1_0838		0.49	-0.165	0.02		2.36	-0.333	0.07
7H	15	41.03	1_0056		0.76	-0.213	0.03		2.94	-0.37	0.08
7H	16	42.1	3_1305		0.98	-0.24	0.03		2.65	-0.361	0.07
7H	17	44.26	1_0327		1.2	-0.266	0.04		2.65	-0.361	0.07
7H	18	45.33	1_0979		0.93	-0.235	0.03		2.05	-0.314	0.06
7H	19	47.48	1_0368		0.84	-0.221	0.03		2.06	-0.31	0.06
7H	20	48.56	2_0165		0.91	-0.236	0.03		1.14	-0.244	0.03
7H	21	49.63	2_1232		0.69	-0.211	0.02		1.12	-0.247	0.03
7H	22	56.12	3_0545		0.94	-0.24	0.03		1.12	-0.247	0.03
7H	23	57.2	1_0696		0.03	0.058	0		0.46	0.199	0.01
7H	24	59.35	1_0959		0.14	0.124	0		0.15	0.115	0
7H	25	61.5	1_0721		0.28	0.163	0.01		0.08	0.08	0
7H	26	62.58	1_0050		0.37	0.189	0.01		0.15	0.117	0
7H	27	63.65	1_1348		0.18	0.13	0.01		0.15	0.117	0
7H	28	64.73	1_0153		0.25	0.15	0.01		0.13	0.105	0
7H	29	65.8	1_0055		0.33	0.169	0.01		0.34	0.157	0.01
7H	30	66.88	1_0069		0.39	0.185	0.01		0.34	0.158	0.01
7H	31	67.95	1_0442		0.25	0.145	0.01		0.48	0.189	0.01
7H	32	69.03	2_0042		0.28	0.146	0.01		0.48	0.189	0.01
7H	33	70.11	1_0303		0.38	0.168	0.01		0.71	0.216	0.02
7H	34	71.18	2_0485		0.3	0.15	0.01		0.42	0.171	0.01
7H	35	79.87	2_1448		0.8	0.225	0.02		0.31	0.148	0.01
7H	36	82.02	3_0806		0.91	0.229	0.03		0.49	0.151	0.01
7H	37	88.51	2_0103		0.67	0.2	0.02		0.94	0.2	0.02
7H	38	89.58	1_0169		0.65	0.194	0.02		1.04	0.201	0.03
7H	39	92.81	3_1261		0.79	0.227	0.02		1.04	0.2	0.03
7H	40	97.13	2_0092		0.91	0.24	0.03		0.78	0.171	0.02
7H	41	99.28	1_0241		0.49	0.177	0.01		0.48	0.134	0.01
7H	42	101.43	2_0296		0.27	0.133	0.01		0.95	0.184	0.02
7H	43	102.51	3_0362		0.82	0.234	0.02		1.11	0.196	0.03
7H	44	104.66	2_0247		0.59	0.2	0.02		1.52	0.225	0.04
7H	45	105.73	2_0041		0.47	0.187	0.01		1.54	0.229	0.04
7H	46	108.96	3_0368		0.42	0.181	0.01		1.54	0.229	0.04
7H	47	123.32	3_1374		0.63	-0.193	0.02		1.23	0.232	0.04
7H	48	126.55	1_1279		0.94	-0.244	0.04		0.76	0.173	0.02
7H	49	127.63	2_0832		0.99	-0.245	0.04		0.44	0.136	0.01
7H	50	128.71	2_1209		1.41	-0.292	0.05		0.44	0.136	0.01
7H	51	130.86	2_0516		1.32	-0.285	0.05		0.44	0.136	0.01
7H	52	133.01	1_0861		0.46	-0.173	0.02		0.23	0.097	0.01
7H	53	135.16	1_0078		0.06	-0.061	0		0.07	0.055	0
7H	54	138.39	1_0885		0.05	-0.06	0		0.05	0.045	0
7H	55	139.47	1_0687		0.96	0.359	0.03		0	-0.006	0
7H	56	140.54	2_0139		1.11	0.375	0.04		0.01	0.024	0
7H	57	143.77	1_0677		0.81	0.308	0.03		0.06	0.028	0
7H	58	145.92	1_0130		0.21	0.145	0.01		0.17	-0.088	0
7H	59	147	1_0896		0.08	-0.087	0		0.19	-0.09	0
7H	60	148.07	1_1275		0.08	-0.086	0		0.25	-0.102	0.01
7H	61	149.15	2_0483		0.15	-0.114	0		0.19	-0.09	0
7H	62	150.23	2_0079		0.22	-0.131	0.01		0.11	-0.068	0
7H	63	152.38	1_0999		0.12	-0.095	0		0.04	-0.041	0
	64	158.87	1_0174		0.18	-0.113	0.01		0.15	-0.079	0

## Sheet: Starch_Krasnodar_2011
Chromosome	Marker order	cM	SNP		Krasnodar_2011
					LOD	Additive	R2
1H	1	1.07	1_1223		0.13	0.051	0
1H	2	2.15	2_0502		0.13	0.051	0
1H	3	4.3	1_0419		0.14	0.053	0
1H	4	6.46	1_1011		0.29	0.074	0.01
1H	5	8.61	1_0716		0.36	0.083	0.01
1H	6	9.68	2_1174		0.17	0.057	0.01
1H	7	11.83	2_0665		0.17	0.058	0.01
1H	8	12.91	3_0918		0.54	0.102	0.02
1H	9	15.23	3_0588		0.65	0.113	0.02
1H	10	18.63	2_0318		0.74	0.125	0.02
1H	11	20.78	1_0775		0.7	0.119	0.02
1H	12	21.86	1_0030		0.7	0.119	0.02
1H	13	26.17	2_0712		0.7	0.119	0.02
1H	14	28.32	1_0757		0.55	0.107	0.02
1H	15	34.81	3_1276		0.22	0.071	0.01
1H	16	35.88	1_0760		0.18	0.064	0.01
1H	17	36.96	2_1072		0.2	0.069	0.01
1H	18	44.54	1_0764		0.23	0.077	0.01
1H	19	45.62	1_0275		0.04	0.035	0
1H	20	46.69	2_1134		0.04	0.035	0
1H	21	51.01	1_0235		0.13	0.065	0
1H	22	52.08	1_0159		0.17	0.07	0
1H	23	54.23	2_1357		0.17	0.074	0.01
1H	24	55.31	1_0075		0.03	0.031	0
1H	25	56.38	3_0710		0.03	0.031	0
1H	26	57.46	1_0324		0.03	0.031	0
1H	27	58.53	1_0198		0.02	0.029	0
1H	28	59.61	1_1248		0.06	0.049	0
1H	29	60.69	1_0768		0.04	0.04	0
1H	30	61.76	1_0201		0.11	0.072	0
1H	31	62.84	1_0617		2.6	-0.309	0.12
1H	32	64.99	2_1306		2.54	-0.306	0.12
1H	33	66.06	2_0432		3.6	-0.348	0.16
1H	34	67.14	1_0002		3.94	-0.373	0.19
1H	35	70.37	1_0166		6.69	-0.452	0.28
1H	36	71.44	3_0505		6.97	-0.454	0.28
1H	37	73.6	1_0686		7.64	-0.463	0.3
1H	38	74.67	1_0006		5.9	-0.419	0.25
1H	39	77.9	2_0121		5.53	-0.404	0.24
1H	40	86.59	1_0830		4.87	-0.382	0.21
1H	41	87.67	2_0475		0.13	0.069	0
1H	42	88.74	1_0433		0.13	0.068	0
1H	43	89.82	1_0396		0.13	0.065	0
1H	44	90.89	1_0822		0.05	0.04	0
1H	45	93.04	1_0522		0.05	0.04	0
1H	46	94.12	1_0357		0.02	0.024	0
1H	47	95.19	1_0111		0.02	0.024	0
1H	48	97.35	3_0509		0.02	0.024	0
1H	49	100.58	2_0220		0.07	0.047	0
1H	50	101.65	1_0231		0.1	0.055	0
1H	51	107.05	1_0905		0.17	-0.07	0.01
1H	52	113.54	1_0854		0.29	-0.083	0.01
1H	53	117.85	1_0858		0.09	-0.046	0
1H	54	118.92	1_0586		0.03	-0.025	0
1H	55	121.08	1_0644		0.03	0.026	0
1H	56	123.23	1_0693		0.02	0.022	0
1H	57	127.54	1_0782		0.02	0.022	0
1H	58	130.77	1_1496		0.06	0.037	0
1H	59	134	1_0443		0.09	0.044	0
2H	1	4.31	1_1059		0.71	-0.122	0.02
2H	2	6.46	1_0592		1.01	-0.141	0.03
2H	3	7.54	2_0563		1.05	-0.144	0.03
2H	4	8.62	1_0502		1.05	-0.144	0.03
2H	5	9.69	2_0112		1.05	-0.144	0.03
2H	6	10.77	3_1534		1.05	-0.144	0.03
2H	7	12.92	2_0107		1.05	-0.145	0.03
2H	8	15.07	3_1284		1.22	-0.162	0.04
2H	9	18.3	1_0180		1.29	-0.167	0.04
2H	10	24.79	2_0394		0.79	-0.133	0.02
2H	11	25.86	2_1187		0.38	-0.092	0.01
2H	12	28.02	1_0307		0.38	-0.092	0.01
2H	13	35.6	2_1304		0.3	-0.083	0.01
2H	14	41	2_0173		0.18	-0.067	0.01
2H	15	42.07	1_0525		0.23	-0.072	0.01
2H	16	43.15	1_0296		0.17	-0.06	0
2H	17	45.3	1_0648		0.37	-0.089	0.01
2H	18	47.45	1_0342		0.17	-0.06	0.01
2H	19	48.53	2_1338		0.12	-0.049	0
2H	20	49.6	1_0084		0.15	-0.057	0
2H	21	52.83	2_0672		0.01	0.004	0
2H	22	53.91	2_0519		0.01	0.013	0
2H	23	54.98	1_0234		0.01	-0.015	0
2H	24	56.06	1_0325		0.01	-0.015	0
2H	25	57.13	1_1015		0	0.007	0
2H	26	58.21	1_0012		0	0.008	0
2H	27	59.29	1_0191		0.01	0.017	0
2H	28	60.36	2_1166		0.01	0.017	0
2H	29	61.44	2_1110		0.03	0.024	0
2H	30	62.51	1_0545		0.03	0.026	0
2H	31	67.91	1_0650		0.15	0.068	0.01
2H	32	68.98	1_0196		0.15	0.064	0
2H	33	70.06	1_0859		0.03	0.028	0
2H	34	72.21	1_0619		0.03	0.028	0
2H	35	76.52	1_0287		0.07	0.043	0
2H	36	77.6	3_0896 (VRS1)		0.07	0.042	0
2H	37	80.83	1_0475		0.22	0.074	0.01
2H	38	86.23	1_0214		0.32	0.089	0.01
2H	39	89.46	2_0080		0.3	0.087	0.01
2H	40	91.61	1_0138		0.02	0.024	0
2H	41	94.84	2_0086		0.06	0.038	0
2H	42	95.91	1_0876		0.11	0.048	0
2H	43	103.5	1_0429		0.11	0.051	0
2H	44	104.57	1_0538		0.1	0.048	0
2H	45	105.65	1_0404		0.08	0.044	0
2H	46	106.73	1_0916		0.08	0.044	0
2H	47	108.88	3_0598		0.08	0.044	0
2H	48	109.95	2_1220		0.04	0.032	0
2H	49	111.03	1_0092		0.17	0.064	0.01
2H	50	112.1	3_0152		0.22	0.073	0.01
2H	51	115.33	2_0480		0.38	0.097	0.01
2H	52	117.49	2_0183		0.38	0.097	0.01
2H	53	118.56	1_0656		0.09	0.052	0
2H	54	119.64	1_0164		0.09	0.051	0
2H	55	120.71	1_0376		0.07	0.043	0
2H	56	121.79	1_0579		0.06	0.043	0
2H	57	128.27	2_0313		0.03	0.028	0
2H	58	130.43	2_0027		2.47	0.317	0.12
2H	59	131.5	1_0625		2.21	0.315	0.11
2H	60	132.58	1_0566		2.55	0.353	0.12
2H	61	133.65	1_0315		3.33	0.409	0.15
2H	62	134.73	1_0487		4.35	0.47	0.19
2H	63	136.88	1_0181		4.35	0.47	0.19
2H	64	139.03	2_1299		7.39	0.677	0.3
2H	65	141.18	1_0791		5.39	0.419	0.24
2H	66	142.26	1_0072		4.36	0.38	0.2
2H	67	144.41	3_1300		4.36	0.38	0.2
2H	68	146.56	1_0329		3.5	0.342	0.16
2H	69	148.72	1_0085		1.88	0.254	0.09
2H	70	149.79	2_1454		1.17	0.2	0.06
2H	71	151.94	2_0900		0.81	0.166	0.04
3H	1	6.49	1_0103		1.75	0.197	0.05
3H	2	7.56	1_0173		1.41	0.168	0.04
3H	3	8.64	2_0935		1.26	0.159	0.04
3H	4	9.71	1_1005		1.45	0.168	0.04
3H	5	12.94	2_0976		1.45	0.17	0.04
3H	6	14.02	1_0112		0.97	0.137	0.03
3H	7	15.09	2_0595		0.9	0.131	0.03
3H	8	20.49	2_1410		0.9	0.131	0.03
3H	9	25.89	1_0565		0.42	0.088	0.01
3H	10	29.12	1_0559		0.18	0.058	0.01
3H	11	30.19	1_0691		0.11	0.045	0
3H	12	32.35	2_0968		0.03	0.022	0
3H	13	43.27	2_0492		0.14	0.052	0
3H	14	44.35	2_0930		0.06	0.034	0
3H	15	45.42	1_0277		0.03	0.025	0
3H	16	46.5	1_0081		0.08	0.041	0
3H	17	48.65	1_0114		0.12	0.05	0
3H	18	54.05	1_1002		0.17	0.059	0.01
3H	19	55.12	1_1371		0.14	0.055	0
3H	20	56.2	3_0785		0.11	0.049	0
3H	21	57.27	1_0601		0.04	0.031	0
3H	22	58.35	2_0356		0.05	0.032	0
3H	23	60.5	1_0532		0.01	0.016	0
3H	24	69.19	1_0380		0.08	0.04	0
3H	25	70.26	1_1258		0.08	0.04	0
3H	26	71.34	1_1086		0.04	0.031	0
3H	27	72.41	1_0365		0.04	0.031	0
3H	28	73.49	1_0224		0.01	0.017	0
3H	29	75.64	1_0005		0	0.007	0
3H	30	77.79	1_0728		0.01	0.017	0
3H	31	79.94	1_0281		0.01	0.012	0
3H	32	81.02	1_0335		0.01	-0.011	0
3H	33	82.1	1_1394		0.01	-0.011	0
3H	34	84.25	1_0200		0.01	-0.01	0
3H	35	86.4	1_0609		0	-0.006	0
3H	36	87.47	2_1257		0.05	-0.03	0
3H	37	89.63	2_0115		0.05	-0.03	0
3H	38	90.7	2_0093		0.05	-0.03	0
3H	39	93.93	2_0063		0.17	-0.059	0.01
3H	40	100.42	1_0134		0.2	-0.063	0.01
3H	41	108	3_0250		0.01	-0.017	0
3H	42	109.08	3_0090		0	0.001	0
3H	43	110.16	1_0074		0	0.001	0
3H	44	111.23	2_0626		0.09	-0.043	0
3H	45	112.31	1_0515		0.08	-0.043	0
3H	46	113.38	1_0184		0.02	-0.022	0
3H	47	114.46	2_1381		0.02	-0.022	0
3H	48	115.53	2_1517		0.01	0.013	0
3H	49	117.69	1_0344		0.01	0.013	0
3H	50	123.08	2_0009		0	0.004	0
3H	51	124.16	2_0023		0	0.002	0
3H	52	125.23	1_0100		0.04	0.03	0
3H	53	126.31	3_0927		0.06	0.038	0
3H	54	128.46	1_1330		0.04	0.028	0
3H	55	129.54	2_0944		0.01	-0.011	0
3H	56	131.69	2_0174		0.03	-0.027	0
3H	57	132.76	1_0754 (HvGA20ox2)		0.11	-0.049	0
3H	58	135.99	2_0612		0.11	-0.049	0
3H	59	143.58	2_0527		0	-0.009	0
3H	60	145.73	1_0122		0	-0.006	0
3H	61	147.88	1_1154		0	-0.007	0
3H	62	148.96	2_0851		0	-0.007	0
3H	63	150.03	1_0570		0	-0.007	0
3H	64	152.19	2_1386		0.03	-0.025	0
3H	65	155.41	2_1266		0.13	-0.051	0
3H	66	157.57	2_1272		0	-0.01	0
3H	67	158.64	2_1376		0.02	-0.018	0
3H	68	159.72	3_1500		0.03	-0.025	0
3H	69	162.95	2_0088		0.12	-0.054	0
3H	70	164.02	2_0155		0.13	-0.054	0
3H	71	165.1	1_1436		0.09	-0.045	0
3H	72	167.25	1_0646		0.09	-0.045	0
3H	73	170.48	2_0605		0.09	-0.045	0
3H	74	171.56	1_0681		0.01	-0.012	0
3H	75	174.83	3_1341		0.07	-0.039	0
3H	76	178.11	1_0283		0.11	-0.049	0
4H	1	6.49	3_1291		0.62	-0.115	0.02
4H	2	7.56	1_0221		0.89	-0.134	0.03
4H	3	12.96	1_0132		0.85	-0.131	0.02
4H	4	15.11	2_0001		0.73	-0.121	0.02
4H	5	22.7	2_1122		0.42	-0.093	0.01
4H	6	27.01	1_0860		0.28	-0.078	0.01
4H	7	28.08	3_0992		0.28	-0.078	0.01
4H	8	29.16	1_0371		0.33	-0.082	0.01
4H	9	30.24	3_0328		0.53	-0.107	0.02
4H	10	32.39	1_0048		1.19	-0.157	0.03
4H	11	39.97	1_1405		1.21	-0.164	0.04
4H	12	41.05	1_0093		0.97	-0.14	0.03
4H	13	42.12	1_0088		1.2	-0.154	0.03
4H	14	46.43	1_1207		1.27	-0.164	0.04
4H	15	48.59	2_0723		1.46	-0.176	0.04
4H	16	49.66	1_0052		0.73	-0.124	0.02
4H	17	50.74	1_0627		0.81	-0.131	0.02
4H	18	53.97	1_1513		0.81	-0.131	0.02
4H	19	56.12	1_0467		0.54	-0.11	0.02
4H	20	57.19	3_0994		0.32	-0.087	0.01
4H	21	69.25	2_0670		0.35	-0.091	0.01
4H	22	70.33	1_0724		0.03	-0.028	0
4H	23	71.4	3_1246		0.24	-0.075	0.01
4H	24	72.48	1_0723		0.48	-0.107	0.01
4H	25	73.55	1_0670		0.48	-0.107	0.01
4H	26	74.63	1_0588		0.47	-0.107	0.01
4H	27	77.86	2_0732		0.18	-0.069	0.01
4H	28	85.44	3_0718		0.19	-0.07	0.01
4H	29	87.59	1_0271		0.13	-0.058	0
4H	30	89.75	1_0666		0.05	-0.039	0
4H	31	90.82	1_0614		0.13	-0.062	0
4H	32	91.9	1_0510		0.13	-0.062	0
4H	33	92.97	1_0334		0.13	-0.063	0
4H	34	99.46	3_0385		0.53	0.109	0.02
4H	35	107.05	1_1299		1.55	0.193	0.06
4H	36	109.2	1_0611		1.72	0.195	0.05
4H	37	111.35	1_0269		1.59	0.188	0.05
4H	38	112.42	2_0007		1.42	0.181	0.05
5H	1	1.07	2_0553		0.01	-0.01	0
5H	2	2.15	3_0975		0.02	-0.019	0
5H	3	3.23	2_0206		0.02	-0.019	0
5H	4	4.3	2_1202		0.02	-0.019	0
5H	5	7.53	1_0695		0.02	-0.02	0
5H	6	8.61	2_0873		0	-0.006	0
5H	7	9.68	1_0974		0	-0.006	0
5H	8	15.08	1_1048		0.03	0.027	0
5H	9	22.66	1_0499		0.71	0.121	0.02
5H	10	24.82	1_0580		0.81	0.125	0.02
5H	11	26.97	1_0621		0.67	0.115	0.02
5H	12	32.37	2_0730		0.74	0.127	0.02
5H	13	36.68	2_1253		0.56	0.114	0.02
5H	14	38.83	1_0260		0.17	0.063	0.01
5H	15	39.91	2_1372		0.15	0.058	0
5H	16	40.98	1_0923		0.11	0.05	0
5H	17	43.13	1_0058		0.35	0.09	0.01
5H	18	44.21	1_0079		0.36	0.09	0.01
5H	19	45.28	1_1221		0.36	0.09	0.01
5H	20	46.36	2_0713		0.16	0.059	0
5H	21	48.51	2_1121		0.04	0.031	0
5H	22	58.31	2_0367		0.14	0.054	0
5H	23	60.46	2_0236		0.04	-0.029	0
5H	24	70.26	3_1427		0.12	-0.048	0
5H	25	72.42	1_0930		0.14	-0.052	0
5H	26	73.49	1_0578		0.15	-0.053	0
5H	27	83.29	2_0526		0.16	-0.055	0
5H	28	84.37	1_0771		0.01	-0.015	0
5H	29	87.6	1_0408		0.01	0.017	0
5H	30	95.18	1_1350		0.04	0.028	0
5H	31	102.77	1_0834		0.04	0.03	0
5H	32	103.84	1_0507		0	-0.002	0
5H	33	104.92	1_1273		0	-0.002	0
5H	34	107.07	3_0456		0	0.005	0
5H	35	120.27	2_0127		0.07	0.038	0
5H	36	121.35	3_1278		0.08	0.04	0
5H	37	127.83	1_1456		0.06	0.033	0
5H	38	128.91	1_0285		0.03	0.024	0
5H	39	129.99	1_0805		0.03	0.026	0
5H	40	131.06	1_1375		0.13	0.05	0
5H	41	132.14	1_0045		0.15	0.054	0
5H	42	133.21	1_0146		0.1	0.045	0
5H	43	134.29	1_0705		0.12	0.05	0
5H	44	135.36	1_0783		0.18	0.061	0.01
5H	45	136.44	1_0095		0.51	0.1	0.01
5H	46	141.84	3_0635		0.51	0.1	0.01
5H	47	145.07	1_0755		0.28	0.075	0.01
5H	48	147.22	2_0551		0.25	0.07	0.01
5H	49	148.29	1_0658		0.3	0.076	0.01
5H	50	149.37	1_0292		0.26	0.071	0.01
5H	51	150.44	1_0004		0.26	0.071	0.01
5H	52	151.52	1_0104		0.27	0.074	0.01
5H	53	152.59	3_0400		0.27	0.073	0.01
5H	54	153.67	1_0363		0.18	0.06	0.01
5H	55	155.82	1_0016		0.18	0.06	0.01
5H	56	160.13	1_1497		0.18	0.06	0.01
5H	57	163.36	1_0901		0	0.003	0
5H	58	164.44	1_0161		0	0.007	0
5H	59	165.51	2_0560		0.02	-0.019	0
5H	60	166.59	1_0336		0.17	-0.06	0.01
5H	61	167.67	1_1216		0.16	-0.058	0
5H	62	175.25	1_0600		0.09	-0.042	0
5H	63	177.4	2_0536		0	-0.006	0
5H	64	178.48	1_1010		0.09	-0.042	0
5H	65	179.55	1_0254		0.06	-0.036	0
5H	66	180.63	2_1138		0.14	-0.054	0
5H	67	182.78	1_0736		0.14	-0.054	0
5H	68	183.86	1_0236		0.13	-0.05	0
5H	69	189.25	2_0786		0.13	-0.052	0
5H	70	190.33	2_1108		0.14	-0.052	0
5H	71	191.4	1_0401		0.14	-0.053	0
5H	72	194.33	3_0382		0.28	-0.075	0.01
	73	195.71	1_0322		0.25	-0.072	0.01
6H
6H	1	1.07	2_0214		0	0.002	0
6H	2	2.15	3_1233		0	-0.004	0
6H	3	6.46	2_0294		0.05	-0.034	0
6H	4	7.54	2_1204		0.15	-0.053	0
6H	5	10.77	2_0262		0.2	-0.063	0.01
6H	6	12.92	1_1479		0.15	-0.054	0
6H	7	14	2_0415		0.22	-0.066	0.01
6H	8	15.07	1_0554		0.22	-0.066	0.01
6H	9	24.87	1_0136		0.22	-0.069	0.01
6H	10	29.18	2_0941		0.25	-0.071	0.01
6H	11	30.26	2_0745		0.11	-0.046	0
6H	12	31.34	3_0673		0.11	-0.046	0
6H	13	32.41	1_0799		0.11	-0.046	0
6H	14	35.64	1_0427		0.08	-0.04	0
6H	15	36.72	3_0358		0.03	-0.024	0
6H	16	37.79	2_0510		0.03	-0.024	0
6H	17	42.1	3_0361		0.05	-0.033	0
6H	18	45.33	1_0061		0.01	-0.015	0
6H	19	46.41	2_1281		0.02	-0.018	0
6H	20	48.56	1_0355		0.05	-0.033	0
6H	21	49.64	1_0013		0.01	-0.013	0
6H	22	50.71	1_0461		0	0.007	0
6H	23	51.79	2_0291		0	0.007	0
6H	24	52.86	1_0962		0.03	0.025	0
6H	25	55.01	1_0227		0	-0.009	0
6H	26	56.09	1_1143		0	-0.005	0
6H	27	59.32	1_0189		0.03	0.025	0
6H	28	60.4	1_1475		0.05	0.03	0
6H	29	61.47	1_0455		0.05	0.03	0
6H	30	62.55	1_0040		0.06	0.033	0
6H	31	64.7	2_0468		0.03	0.023	0
6H	32	65.77	3_1289		0.05	0.032	0
6H	33	66.85	1_1349		0.05	0.032	0
6H	34	67.92	1_0469		0.04	0.028	0
6H	35	71.16	3_1088		0.07	0.04	0
6H	36	72.23	2_0682		0.09	0.045	0
6H	37	75.46	2_0746		0.3	0.087	0.01
6H	38	77.61	1_0220		0.36	0.093	0.01
6H	39	85.2	1_1147		0.55	0.118	0.02
6H	40	89.51	2_1025		0.14	0.066	0
6H	41	90.58	3_0324		0.01	0.022	0
6H	42	91.66	1_0801		0	-0.007	0
6H	43	95.97	1_0595		0.02	0.029	0
6H	44	99.2	1_0015		0.02	0.032	0
6H	45	109	2_0464		2.82	-0.255	0.1
6H	46	111.15	2_0036		2.96	-0.257	0.1
6H	47	113.31	1_0239		2.94	-0.256	0.1
6H	48	120.89	1_0645		2.39	-0.234	0.08
6H	49	121.97	1_0051		1.5	-0.186	0.05
6H	50	126.28	1_0145		1.5	-0.186	0.05
6H	51	128.43	1_0290		0.07	0.052	0
6H	52	129.5	2_1112		0.01	0.014	0
	53	133.82	2_0537		0.03	0.029	0
7H
7H	1	1.08	1_0375		0.01	-0.016	0
7H	2	2.15	1_1031		0.01	-0.016	0
7H	3	10.84	2_0245		0	-0.009	0
7H	4	11.92	1_0841		0	-0.01	0
7H	5	15.15	2_0722		0	0	0
7H	6	16.22	2_0495		0.01	0.01	0
7H	7	18.37	2_0443		0.05	-0.033	0
7H	8	19.45	3_0329		0.03	-0.026	0
7H	9	21.6	1_0965		0.03	-0.026	0
7H	10	25.91	1_0451		0.09	-0.043	0
7H	11	33.5	1_0800		0.04	-0.033	0
7H	12	35.65	3_0242		0.03	-0.025	0
7H	13	36.72	2_0126		0.07	-0.041	0
7H	14	37.8	1_0838		0.02	-0.024	0
7H	15	41.03	1_0056		0.02	-0.026	0
7H	16	42.1	3_1305		0.04	-0.034	0
7H	17	44.26	1_0327		0.11	-0.057	0
7H	18	45.33	1_0979		0.51	-0.12	0.02
7H	19	47.48	1_0368		0.83	-0.151	0.02
7H	20	48.56	2_0165		0.67	-0.141	0.02
7H	21	49.63	2_1232		0.67	-0.141	0.02
7H	22	56.12	3_0545		0.67	-0.141	0.02
7H	23	57.2	1_0696		0.36	-0.111	0.01
7H	24	59.35	1_0959		0.13	-0.069	0
7H	25	61.5	1_0721		0.17	-0.083	0.01
7H	26	62.58	1_0050		0.1	-0.063	0
7H	27	63.65	1_1348		0.1	-0.063	0
7H	28	64.73	1_0153		0.1	-0.063	0
7H	29	65.8	1_0055		0.14	-0.073	0
7H	30	66.88	1_0069		0.21	-0.09	0.01
7H	31	67.95	1_0442		0.21	-0.091	0.01
7H	32	69.03	2_0042		0.46	-0.128	0.01
7H	33	70.11	1_0303		0.23	-0.087	0.01
7H	34	71.18	2_0485		0.38	-0.108	0.01
7H	35	79.87	2_1448		0.38	-0.108	0.01
7H	36	82.02	3_0806		0	0.007	0
7H	37	88.51	2_0103		0.01	0.011	0
7H	38	89.58	1_0169		0	0.003	0
7H	39	92.81	3_1261		0	0.004	0
7H	40	97.13	2_0092		0	0.005	0
7H	41	99.28	1_0241		0	0.002	0
7H	42	101.43	2_0296		0	0.004	0
7H	43	102.51	3_0362		0.02	0.021	0
7H	44	104.66	2_0247		0.04	0.027	0
7H	45	105.73	2_0041		0.02	-0.02	0
7H	46	108.96	3_0368		0.12	-0.049	0
7H	47	123.32	3_1374		0.2	-0.064	0.01
7H	48	126.55	1_1279		0.2	-0.064	0.01
7H	49	127.63	2_0832		0.17	-0.06	0.01
7H	50	128.71	2_1209		0.17	-0.06	0.01
7H	51	130.86	2_0516		0.17	-0.06	0.01
7H	52	133.01	1_0861		0.05	-0.032	0
7H	53	135.16	1_0078		0	-0.005	0
7H	54	138.39	1_0885		0.02	0.02	0
7H	55	139.47	1_0687		0	-0.001	0
7H	56	140.54	2_0139		0	0.01	0
7H	57	143.77	1_0677		0	-0.004	0
7H	58	145.92	1_0130		0	-0.005	0
7H	59	147	1_0896		0.01	-0.012	0
7H	60	148.07	1_1275		0.01	-0.016	0
7H	61	149.15	2_0483		0.01	-0.016	0
7H	62	150.23	2_0079		0.01	-0.016	0
7H	63	152.38	1_0999		0.01	-0.016	0
	64	158.87	1_0174		0.07	-0.04	0

## Sheet: GPC_Pushkin_2011_2012_2013
Chromosome	Marker order	cM	SNP		Pushkin_2011				Pushkin_2012				Pushkin_2013
					LOD	Additive	R2		LOD	Additive	R2		LOD	Additive	R2
1H	1	1.07	1_1223		0.42	-0.137	0.01		0	0.01	0		0.68	-0.215	0.01
1H	2	2.15	2_0502		0.31	-0.117	0.01		0	0.01	0		0.59	-0.199	0.01
1H	3	4.3	1_0419		0.22	-0.098	0		0	0.015	0		0.59	-0.197	0.01
1H	4	6.46	1_1011		0.16	-0.082	0		0	-0.013	0		1.09	-0.263	0.02
1H	5	8.61	1_0716		0.09	-0.061	0		0.03	0.048	0		1.05	-0.256	0.02
1H	6	9.68	2_1174		0.04	-0.038	0		0.09	0.08	0		0.56	-0.187	0.01
1H	7	11.83	2_0665		0.03	-0.038	0		0.09	0.08	0		0.52	-0.182	0.01
1H	8	12.91	3_0918		0.02	-0.03	0		0.05	0.06	0		0.6	-0.196	0.01
1H	9	15.23	3_0588		0.06	-0.049	0		0.03	0.047	0		0.87	-0.232	0.02
1H	10	18.63	2_0318		0.02	0.031	0		0.08	0.08	0		0.76	-0.216	0.02
1H	11	20.78	1_0775		0.06	0.048	0		0.1	0.089	0		0.39	-0.159	0.01
1H	12	21.86	1_0030		0.01	0.017	0		0.09	0.086	0		0.33	-0.144	0.01
1H	13	26.17	2_0712		0.09	0.061	0		0.21	0.136	0.01		0.4	-0.162	0.01
1H	14	28.32	1_0757		0.11	0.067	0		0.03	0.061	0		0.4	-0.162	0.01
1H	15	34.81	3_1276		0.32	0.117	0.01		0.01	0.033	0		0.49	-0.185	0.01
1H	16	35.88	1_0760		0.19	0.093	0		0.02	0.061	0		0.42	-0.17	0.01
1H	17	36.96	2_1072		0.36	0.126	0.01		1.35	0.334	0.04		0.6	-0.204	0.01
1H	18	44.54	1_0764		0.6	0.178	0.01		1.67	0.382	0.05		0.52	-0.191	0.01
1H	19	45.62	1_0275		0.58	0.163	0.01		1.86	0.394	0.05		0.12	-0.093	0
1H	20	46.69	2_1134		0.73	0.185	0.02		1.86	0.394	0.05		0.13	-0.097	0
1H	21	51.01	1_0235		0.8	0.191	0.02		2.02	0.402	0.06		0.06	-0.063	0
1H	22	52.08	1_0159		0.53	0.165	0.01		0.9	0.285	0.03		0.04	-0.059	0
1H	23	54.23	2_1357		0.39	0.144	0.01		0.9	0.285	0.03		0.13	-0.102	0
1H	24	55.31	1_0075		0.34	0.137	0.01		0.48	0.217	0.01		0.02	-0.043	0
1H	25	56.38	3_0710		0.34	0.137	0.01		0.48	0.217	0.01		0.02	-0.043	0
1H	26	57.46	1_0324		0.27	0.122	0.01		0.49	-0.31	0.01		0.07	-0.077	0
1H	27	58.53	1_0198		0.13	0.082	0		0.27	-0.209	0.01		0.07	-0.076	0
1H	28	59.61	1_1248		0.26	0.115	0.01		0.27	-0.209	0.01		0.05	-0.064	0
1H	29	60.69	1_0768		0.37	0.136	0.01		0.26	-0.193	0.01		0.08	-0.081	0
1H	30	61.76	1_0201		0.32	0.128	0.01		0.25	-0.186	0.01		0.18	-0.122	0
1H	31	62.84	1_0617		0.33	0.128	0.01		0.03	-0.067	0		0.17	-0.119	0
1H	32	64.99	2_1306		0.33	0.128	0.01		0.01	-0.034	0		0.27	-0.155	0.01
1H	33	66.06	2_0432		0.74	0.185	0.02		0	-0.001	0		0.07	-0.08	0
1H	34	67.14	1_0002		0.91	0.204	0.02		0	0.006	0		0.13	-0.108	0
1H	35	70.37	1_0166		1.65	0.273	0.04		0.05	0.067	0		0.12	-0.104	0
1H	36	71.44	3_0505		1.96	0.287	0.04		0.05	0.069	0		0.01	-0.038	0
1H	37	73.6	1_0686		2.17	0.304	0.04		0.06	0.071	0		0	0.012	0
1H	38	74.67	1_0006		1.92	0.284	0.04		0.27	0.148	0.01		0.02	-0.048	0
1H	39	77.9	2_0121		2.14	0.297	0.04		0.12	0.099	0		0.2	-0.172	0
1H	40	86.59	1_0830		2.24	0.314	0.05		0.3	0.146	0.01		1.12	0.285	0.03
1H	41	87.67	2_0475		2.04	0.281	0.04		0.31	0.146	0.01		1.18	0.284	0.03
1H	42	88.74	1_0433		2.03	0.28	0.04		0.31	0.146	0.01		1.04	0.265	0.02
1H	43	89.82	1_0396		1.64	0.252	0.03		0.21	0.121	0.01		0.88	0.246	0.02
1H	44	90.89	1_0822		1.57	0.247	0.03		0.21	0.12	0.01		1.22	0.289	0.03
1H	45	93.04	1_0522		1.3	0.225	0.03		0.17	0.111	0		1.34	0.299	0.03
1H	46	94.12	1_0357		1.05	0.202	0.02		0.23	0.123	0.01		1.28	0.293	0.03
1H	47	95.19	1_0111		1.05	0.203	0.02		0.23	0.123	0.01		1.43	0.312	0.03
1H	48	97.35	3_0509		0.89	0.187	0.02		0.23	0.123	0.01		1.23	0.289	0.03
1H	49	100.58	2_0220		1.29	0.223	0.03		0.56	0.189	0.01		1.29	0.29	0.03
1H	50	101.65	1_0231		0.82	0.179	0.02		0.38	0.157	0.01		1.03	0.26	0.02
1H	51	107.05	1_0905		0.83	0.182	0.02		0.35	0.15	0.01		0.97	0.253	0.02
1H	52	113.54	1_0854		0.74	0.171	0.02		0.09	0.074	0		0.06	-0.083	0
1H	53	117.85	1_0858		0.51	0.142	0.01		0.03	0.044	0		0.07	-0.08	0
1H	54	118.92	1_0586		0.13	0.073	0		0.01	0.021	0		0.03	-0.051	0
1H	55	121.08	1_0644		0.07	0.053	0		0.03	0.041	0		0.14	-0.113	0
1H	56	123.23	1_0693		0	0.007	0		0.02	0.034	0		0.22	-0.135	0
1H	57	127.54	1_0782		0.02	0.013	0		0.02	0.035	0		0.19	-0.122	0
1H	58	130.77	1_1496		0.1	-0.062	0		0.18	-0.106	0		0.08	-0.077	0
1H	59	134	1_0443		0.01	0.02	0		0.31	-0.145	0.01		0.04	-0.053	0
2H	1	4.31	1_1059		0.27	0.107	0.01		0.6	-0.212	0.02		0	-0.016	0
2H	2	6.46	1_0592		0.12	0.074	0		0.3	-0.157	0.01		0	-0.011	0
2H	3	7.54	2_0563		0.63	0.168	0.01		0.1	-0.094	0		0.02	0.04	0
2H	4	8.62	1_0502		0.87	0.197	0.02		0.38	-0.184	0.01		0.01	0.032	0
2H	5	9.69	2_0112		0.87	0.197	0.02		0.21	-0.139	0.01		0.01	0.028	0
2H	6	10.77	3_1534		1.23	0.235	0.03		0.09	-0.091	0		0.03	0.046	0
2H	7	12.92	2_0107		1.52	0.264	0.03		0	-0.02	0		0.02	0.041	0
2H	8	15.07	3_1284		1.89	0.305	0.04		0	-0.019	0		0.01	0.028	0
2H	9	18.3	1_0180		2.06	0.316	0.04		0.09	-0.104	0		0.01	0.018	0
2H	10	24.79	2_0394		1.46	0.273	0.03		0.17	-0.137	0		0.11	-0.121	0
2H	11	25.86	2_1187		0.47	0.157	0.01		0.02	-0.048	0		0.13	-0.126	0
2H	12	28.02	1_0307		0.23	0.11	0		0.03	-0.069	0		0.42	-0.238	0.01
2H	13	35.6	2_1304		0.02	0.04	0		4.16	0.665	0.16		1.79	0.407	0.05
2H	14	41	2_0173		0.07	0.077	0		7.14	0.86	0.25		3.89	0.61	0.11
2H	15	42.07	1_0525		0.11	0.095	0		7.6	0.863	0.25		4.52	0.63	0.11
2H	16	43.15	1_0296		0.2	0.131	0		7.22	0.842	0.24		5.16	0.662	0.13
2H	17	45.3	1_0648		0.1	0.095	0		6.45	0.812	0.22		3.98	0.6	0.1
2H	18	47.45	1_0342		0.05	0.068	0		6.58	0.818	0.23		3.68	0.575	0.09
2H	19	48.53	2_1338		0.02	0.049	0		5.44	0.766	0.19		3.7	0.579	0.09
2H	20	49.6	1_0084		2.69	0.408	0.07		4.79	0.743	0.17		3.77	0.592	0.1
2H	21	52.83	2_0672		3.05	0.456	0.08		3.93	0.745	0.15		3.46	0.582	0.09
2H	22	53.91	2_0519		3.13	0.474	0.08		0.05	0.1	0		0.02	0.061	0
2H	23	54.98	1_0234		4.29	0.556	0.11		0.05	0.104	0		0.03	0.077	0
2H	24	56.06	1_0325		4.04	0.537	0.1		0.41	0.266	0.01		0.04	0.085	0
2H	25	57.13	1_1015		4.53	0.582	0.11		0.37	0.25	0.01		0.15	0.157	0
2H	26	58.21	1_0012		4.54	0.583	0.11		0.4	0.253	0.01		0.38	0.248	0.01
2H	27	59.29	1_0191		5	0.618	0.12		0.25	0.203	0.01		0.23	0.193	0
2H	28	60.36	2_1166		4.07	0.567	0.1		0.25	0.203	0.01		0.05	0.086	0
2H	29	61.44	2_1110		3.43	0.537	0.09		0.25	0.203	0.01		0.03	0.066	0
2H	30	62.51	1_0545		3.73	0.581	0.09		0.14	0.151	0		0.03	0.068	0
2H	31	67.91	1_0650		4.15	0.644	0.1		0.11	0.155	0		0.06	0.101	0
2H	32	68.98	1_0196		0.83	-0.277	0.03		0.78	-0.309	0.02		7.04	-0.99	0.24
2H	33	70.06	1_0859		3.89	-0.794	0.13		0.79	-0.312	0.02		7.05	-0.992	0.24
2H	34	72.21	1_0619		3.82	-0.75	0.13		1.66	-0.447	0.05		8.02	-1.044	0.26
2H	35	76.52	1_0287		8.23	-0.914	0.27		2	-0.477	0.06		11.15	-1.148	0.36
2H	36	77.6	3_0896 (VRS1)		9.16	-0.914	0.29		2.19	-0.466	0.06		10.39	-1.092	0.34
2H	37	80.83	1_0475		10.77	-0.942	0.31		2.45	-0.477	0.07		12.2	-1.117	0.36
2H	38	86.23	1_0214		9.36	-0.88	0.3		1.64	-0.376	0.05		10.02	-1.003	0.31
2H	39	89.46	2_0080		5.87	-0.66	0.19		1.27	-0.335	0.04		6.38	-0.818	0.22
2H	40	91.61	1_0138		0.02	0.04	0		0.01	-0.037	0		0	0.001	0
2H	41	94.84	2_0086		0	0.013	0		0	-0.023	0		0.1	-0.106	0
2H	42	95.91	1_0876		0.01	-0.021	0		0	-0.024	0		0.14	-0.12	0
2H	43	103.5	1_0429		0.03	0.008	0		0.09	-0.096	0		0.73	-0.282	0.02
2H	44	104.57	1_0538		0.01	0.022	0		0.1	-0.095	0		0.73	-0.237	0.02
2H	45	105.65	1_0404		0.02	0.035	0		0.28	-0.154	0.01		0.75	-0.238	0.02
2H	46	106.73	1_0916		0	0.009	0		0.54	-0.208	0.01		0.69	-0.225	0.01
2H	47	108.88	3_0598		0	0.001	0		0.75	-0.242	0.02		0.62	-0.211	0.01
2H	48	109.95	2_1220		0.01	0.022	0		0.75	-0.241	0.02		0.71	-0.223	0.01
2H	49	111.03	1_0092		0.04	0.043	0		0.64	-0.219	0.02		0.42	-0.17	0.01
2H	50	112.1	3_0152		0.25	0.106	0.01		0.64	-0.218	0.02		0.35	-0.154	0.01
2H	51	115.33	2_0480		0.22	0.097	0		0.41	-0.174	0.01		0.48	-0.178	0.01
2H	52	117.49	2_0183		0.26	0.105	0.01		0.46	-0.182	0.01		0.13	-0.092	0
2H	53	118.56	1_0656		0.52	0.147	0.01		0.16	-0.106	0		0	-0.011	0
2H	54	119.64	1_0164		0.41	0.13	0.01		0.16	-0.106	0		0	-0.01	0
2H	55	120.71	1_0376		0.54	0.147	0.01		0.17	-0.108	0		0.01	-0.023	0
2H	56	121.79	1_0579		0.41	0.13	0.01		0.17	-0.108	0		0.05	-0.058	0
2H	57	128.27	2_0313		0.7	0.166	0.01		0.13	-0.095	0		0.04	0.009	0
2H	58	130.43	2_0027		0.71	0.166	0.01		0.05	-0.06	0		0.01	0.018	0
2H	59	131.5	1_0625		0.67	0.162	0.01		0	-0.005	0		0	0.006	0
2H	60	132.58	1_0566		0.84	0.18	0.02		0	-0.001	0		0	-0.012	0
2H	61	133.65	1_0315		1.07	0.203	0.02		0	-0.001	0		0	-0.011	0
2H	62	134.73	1_0487		1.14	0.209	0.02		0	-0.005	0		0	0.015	0
2H	63	136.88	1_0181		1.48	0.237	0.03		0	-0.005	0		0	0.015	0
2H	64	139.03	2_1299		1.15	0.212	0.02		0.01	0.024	0		0.01	0.026	0
2H	65	141.18	1_0791		0.87	0.186	0.02		0.01	0.03	0		0	0.004	0
2H	66	142.26	1_0072		0.57	0.152	0.01		0	0.004	0		0	-0.013	0
2H	67	144.41	3_1300		0.65	0.162	0.01		0	0.013	0		0	0.013	0
2H	68	146.56	1_0329		0.41	0.129	0.01		0.01	-0.028	0		0	0.014	0
2H	69	148.72	1_0085		0.49	0.141	0.01		0.02	-0.04	0		0	-0.008	0
2H	70	149.79	2_1454		0.68	0.165	0.01		0.03	-0.045	0		0.05	0.054	0
2H	71	151.94	2_0900		0.63	0.161	0.01		0.01	-0.018	0		0.12	0.087	0
3H	1	6.49	1_0103		2.05	-0.301	0.05		0.11	0.087	0		0.11	-0.085	0
3H	2	7.56	1_0173		1.44	-0.255	0.03		0.11	0.087	0		0.13	-0.091	0
3H	3	8.64	2_0935		1.14	-0.228	0.03		0.22	0.12	0.01		0.04	-0.048	0
3H	4	9.71	1_1005		1.16	-0.23	0.03		0.22	0.119	0.01		0.09	-0.078	0
3H	5	12.94	2_0976		0.8	-0.199	0.02		0.21	0.121	0.01		0.07	0.017	0
3H	6	14.02	1_0112		0.11	0.108	0		0.23	0.129	0.01		0.04	0.054	0
3H	7	15.09	2_0595		0.01	0.032	0		0.21	0.123	0.01		0.01	0.025	0
3H	8	20.49	2_1410		0.15	0.112	0		0.21	0.123	0.01		0.02	0.044	0
3H	9	25.89	1_0565		0.62	0.195	0.01		0.19	0.114	0		0.01	0.031	0
3H	10	29.12	1_0559		0.71	0.202	0.01		0.2	0.116	0.01		0.01	0.021	0
3H	11	30.19	1_0691		0.3	0.127	0.01		0.18	0.11	0		0.01	-0.023	0
3H	12	32.35	2_0968		0.32	0.131	0.01		0.1	0.083	0		0.01	-0.019	0
3H	13	43.27	2_0492		0.18	0.091	0		0.04	0.052	0		0.08	-0.069	0
3H	14	44.35	2_0930		0.18	0.089	0		0.04	0.055	0		0.08	-0.07	0
3H	15	45.42	1_0277		0.27	0.108	0.01		0.02	0.034	0		0.07	-0.067	0
3H	16	46.5	1_0081		0.13	0.074	0		0.13	0.095	0		0.06	-0.063	0
3H	17	48.65	1_0114		0.12	0.072	0		0.22	0.125	0.01		0.08	-0.073	0
3H	18	54.05	1_1002		0.45	0.14	0.01		0.26	0.145	0.01		0.04	-0.052	0
3H	19	55.12	1_1371		0.58	0.157	0.01		0.3	0.149	0.01		0	0.013	0
3H	20	56.2	3_0785		0.61	0.159	0.01		0.29	0.146	0.01		0	0.017	0
3H	21	57.27	1_0601		0.49	0.143	0.01		0.29	0.147	0.01		0.05	0.056	0
3H	22	58.35	2_0356		0.31	0.116	0.01		0.41	0.177	0.01		0.03	0.044	0
3H	23	60.5	1_0532		0.26	0.107	0.01		0.41	0.177	0.01		0	0.017	0
3H	24	69.19	1_0380		0.28	0.111	0.01		0.34	0.164	0.01		0.07	-0.072	0
3H	25	70.26	1_1258		0	-0.002	0		0.01	0.033	0		0.08	-0.074	0
3H	26	71.34	1_1086		0	-0.001	0		0	0.001	0		0.06	-0.063	0
3H	27	72.41	1_0365		0.01	0.019	0		0	0.007	0		0.01	-0.022	0
3H	28	73.49	1_0224		0.03	0.039	0		0	0.007	0		0.01	-0.031	0
3H	29	75.64	1_0005		0.02	0.031	0		0.03	0.044	0		0.08	-0.075	0
3H	30	77.79	1_0728		0.01	0.02	0		0.06	0.07	0		0.02	-0.04	0
3H	31	79.94	1_0281		0.01	-0.019	0		0.16	0.115	0		0	-0.006	0
3H	32	81.02	1_0335		0.1	-0.069	0		0.08	0.085	0		0.01	-0.027	0
3H	33	82.1	1_1394		0.23	-0.107	0		0.12	0.104	0		0.05	-0.058	0
3H	34	84.25	1_0200		0.29	-0.122	0.01		0.12	0.105	0		0.13	-0.099	0
3H	35	86.4	1_0609		0.13	-0.082	0		0.02	0.045	0		0.01	-0.029	0
3H	36	87.47	2_1257		0.09	-0.07	0		0.02	0.046	0		0	0	0
3H	37	89.63	2_0115		0.03	-0.045	0		0.14	0.126	0		0.01	0.033	0
3H	38	90.7	2_0093		0.02	-0.039	0		4.74	0.627	0.16		0.01	-0.028	0
3H	39	93.93	2_0063		0.03	0.052	0		5.41	0.695	0.19		0.01	-0.037	0
3H	40	100.42	1_0134		1.31	0.257	0.03		6.76	0.764	0.23		2.38	0.449	0.06
3H	41	108	3_0250		1.83	0.297	0.04		6.67	0.745	0.22		4.67	0.612	0.12
3H	42	109.08	3_0090		1.91	0.297	0.04		4.56	0.633	0.16		5.02	0.62	0.12
3H	43	110.16	1_0074		1.54	0.268	0.03		3.82	0.586	0.13		4.82	0.61	0.12
3H	44	111.23	2_0626		1.47	0.262	0.03		3.49	0.562	0.12		4.58	0.596	0.11
3H	45	112.31	1_0515		1.74	0.286	0.04		0.1	-0.131	0		4.34	0.593	0.11
3H	46	113.38	1_0184		1.77	0.284	0.04		0.09	-0.115	0		3.49	0.532	0.09
3H	47	114.46	2_1381		1.7	0.28	0.04		0.24	-0.181	0.01		3.32	0.521	0.08
3H	48	115.53	2_1517		1.33	0.252	0.03		0.41	-0.225	0.01		2.64	0.465	0.07
3H	49	117.69	1_0344		0.97	0.217	0.02		0.07	-0.091	0		2.56	0.458	0.07
3H	50	123.08	2_0009		1.12	0.234	0.03		0.09	-0.096	0		2.8	0.476	0.07
3H	51	124.16	2_0023		0	0.007	0		0.09	-0.087	0		0.23	-0.165	0
3H	52	125.23	1_0100		0	-0.009	0		0.09	-0.087	0		0.23	-0.165	0
3H	53	126.31	3_0927		0	-0.017	0		0.09	-0.087	0		0.24	-0.164	0.01
3H	54	128.46	1_1330		0.01	-0.02	0		0.04	-0.055	0		0.15	-0.125	0
3H	55	129.54	2_0944		0.03	-0.045	0		0.03	0.05	0		0.1	-0.097	0
3H	56	131.69	2_0174		0.04	-0.051	0		0.03	0.05	0		0.02	-0.041	0
3H	57	132.76	1_0754 (HvGA20ox2)		0.03	-0.04	0		0.04	0.059	0		0.01	-0.032	0
3H	58	135.99	2_0612		0.07	-0.059	0		0.11	0.091	0		0.04	-0.059	0
3H	59	143.58	2_0527		0.11	-0.071	0		0.24	0.131	0.01		0.08	-0.076	0
3H	60	145.73	1_0122		0.03	-0.034	0		0.27	0.132	0.01		0.09	-0.075	0
3H	61	147.88	1_1154		0.01	0.017	0		0.15	0.098	0		0.11	-0.084	0
3H	62	148.96	2_0851		0	-0.014	0		0.14	0.093	0		0.18	-0.106	0
3H	63	150.03	1_0570		0.07	-0.053	0		0.14	0.093	0		0.34	-0.145	0.01
3H	64	152.19	2_1386		0.05	-0.046	0		0.13	0.091	0		0.24	-0.122	0.01
3H	65	155.41	2_1266		0.01	-0.025	0		0.1	0.081	0		0.41	-0.16	0.01
3H	66	157.57	2_1272		0.01	-0.02	0		0.1	0.08	0		0.49	-0.174	0.01
3H	67	158.64	2_1376		0.03	-0.036	0		0.17	0.103	0		0.47	-0.169	0.01
3H	68	159.72	3_1500		0.07	-0.056	0		0.16	0.1	0		0.38	-0.153	0.01
3H	69	162.95	2_0088		0.03	-0.038	0		0.23	0.122	0.01		0.42	-0.162	0.01
3H	70	164.02	2_0155		0	-0.012	0		0.27	0.131	0.01		0.15	-0.097	0
3H	71	165.1	1_1436		0	0.011	0		0.36	0.152	0.01		0.14	-0.094	0
3H	72	167.25	1_0646		0	0.01	0		0.56	0.19	0.01		0.16	-0.101	0
3H	73	170.48	2_0605		0	0.011	0		0.94	0.249	0.02		0.29	-0.137	0.01
3H	74	171.56	1_0681		0.01	0.016	0		0.99	0.256	0.02		0.16	-0.101	0
3H	75	174.83	3_1341		0.03	0.006	0		1	0.272	0.03		0.06	-0.065	0
3H	76	178.11	1_0283		0.07	-0.057	0		1.07	0.276	0.03		0.06	-0.065	0
4H	1	6.49	3_1291		0.42	-0.133	0.01		1.08	-0.275	0.03		0.05	0.059	0
4H	2	7.56	1_0221		0.44	-0.134	0.01		1.06	-0.261	0.03		0	-0.008	0
4H	3	12.96	1_0132		0.56	-0.152	0.01		0.77	-0.223	0.02		0.04	0.049	0
4H	4	15.11	2_0001		0.16	-0.081	0		0.65	-0.201	0.02		0.06	0.059	0
4H	5	22.7	2_1122		0.58	-0.154	0.01		0.38	-0.164	0.01		0.14	0.095	0
4H	6	27.01	1_0860		0.63	-0.158	0.01		0.27	-0.13	0.01		0.16	0.098	0
4H	7	28.08	3_0992		0.52	-0.144	0.01		0.17	-0.103	0		0.11	0.084	0
4H	8	29.16	1_0371		0.39	-0.125	0.01		0.18	-0.107	0		0.08	0.07	0
4H	9	30.24	3_0328		0.37	-0.121	0.01		0.07	-0.068	0		0.13	0.09	0
4H	10	32.39	1_0048		0.26	-0.1	0.01		0.12	-0.087	0		0.12	0.086	0
4H	11	39.97	1_1405		0.36	-0.124	0.01		0.01	0.02	0		0.43	0.166	0.01
4H	12	41.05	1_0093		0.29	-0.108	0.01		0.01	0.022	0		0.49	0.174	0.01
4H	13	42.12	1_0088		0.33	-0.115	0.01		0.01	0.021	0		0.7	0.207	0.01
4H	14	46.43	1_1207		0.33	-0.119	0.01		0.01	-0.022	0		1.01	0.252	0.02
4H	15	48.59	2_0723		0.36	-0.123	0.01		0.02	-0.035	0		0.98	0.247	0.02
4H	16	49.66	1_0052		0.33	-0.117	0.01		0.02	-0.039	0		1.28	0.278	0.03
4H	17	50.74	1_0627		0.31	-0.114	0.01		0.02	-0.039	0		1.34	0.284	0.03
4H	18	53.97	1_1513		0.41	-0.13	0.01		0.04	-0.054	0		1.24	0.276	0.03
4H	19	56.12	1_0467		0.1	-0.063	0		0.05	-0.058	0		1.31	0.278	0.03
4H	20	57.19	3_0994		0.03	-0.032	0		0.05	-0.058	0		1.09	0.256	0.02
4H	21	69.25	2_0670		0.09	-0.063	0		0.13	-0.095	0		0.87	0.23	0.02
4H	22	70.33	1_0724		0.04	-0.039	0		0.13	-0.089	0		0.01	0.027	0
4H	23	71.4	3_1246		0.05	-0.044	0		0.05	-0.056	0		0.02	0.032	0
4H	24	72.48	1_0723		0	-0.005	0		0.05	-0.056	0		0.02	0.038	0
4H	25	73.55	1_0670		0	0.005	0		0.04	-0.048	0		0.07	0.064	0
4H	26	74.63	1_0588		0.02	0.026	0		0.01	-0.023	0		0.06	0.062	0
4H	27	77.86	2_0732		0.02	0.029	0		0.27	-0.141	0.01		0.07	0.068	0
4H	28	85.44	3_0718		0.03	0.035	0		0.42	-0.169	0.01		0.19	0.118	0
4H	29	87.59	1_0271		0.01	0.024	0		0.41	-0.163	0.01		0.23	0.122	0
4H	30	89.75	1_0666		0.09	0.061	0		0.41	-0.163	0.01		0.38	0.156	0.01
4H	31	90.82	1_0614		0.07	0.053	0		0.66	-0.205	0.02		0.16	0.101	0
4H	32	91.9	1_0510		0.03	0.034	0		0.97	-0.249	0.02		0.09	0.078	0
4H	33	92.97	1_0334		0.01	0.025	0		1	-0.253	0.02		0.03	0.043	0
4H	34	99.46	3_0385		0	0.008	0		1.28	-0.304	0.04		0.57	0.195	0.01
4H	35	107.05	1_1299		0.05	0.048	0		1.16	-0.282	0.03		0.67	0.205	0.01
4H	36	109.2	1_0611		0.08	0.058	0		1.09	-0.267	0.03		0.38	0.158	0.01
4H	37	111.35	1_0269		0.11	0.068	0		1.24	-0.281	0.03		0.24	0.124	0
4H	38	112.42	2_0007		0.02	0.031	0		1.26	-0.281	0.03		0.23	0.12	0
5H	1	1.07	2_0553		0.23	-0.101	0		0.16	0.1	0		0.25	0.122	0.01
5H	2	2.15	3_0975		0.33	-0.12	0.01		0.13	0.09	0		0.19	0.106	0
5H	3	3.23	2_0206		0.33	-0.12	0.01		0.13	0.09	0		0.19	0.105	0
5H	4	4.3	2_1202		0.45	-0.138	0.01		0.12	0.085	0		0.08	0.07	0
5H	5	7.53	1_0695		0.27	-0.108	0.01		0.08	0.072	0		0.13	0.09	0
5H	6	8.61	2_0873		0.17	-0.087	0		0.09	0.073	0		0.15	0.094	0
5H	7	9.68	1_0974		0.26	-0.108	0.01		0.09	0.073	0		0.05	0.055	0
5H	8	15.08	1_1048		0.36	-0.137	0.01		0.09	0.073	0		0.05	0.057	0
5H	9	22.66	1_0499		0.36	-0.149	0.01		0.31	0.153	0.01		0.17	0.108	0
5H	10	24.82	1_0580		0.28	-0.145	0.01		0.38	0.167	0.01		0.21	0.118	0
5H	11	26.97	1_0621		0.34	-0.167	0.01		0.47	0.188	0.01		0.15	0.104	0
5H	12	32.37	2_0730		2.83	0.445	0.08		0.66	0.228	0.02		0.36	0.162	0.01
5H	13	36.68	2_1253		4.73	0.565	0.13		0.68	0.254	0.02		0.19	0.126	0
5H	14	38.83	1_0260		5.28	0.583	0.14		1.1	0.303	0.03		0.21	0.133	0
5H	15	39.91	2_1372		6.47	0.637	0.17		1.42	0.338	0.03		0.03	0.054	0
5H	16	40.98	1_0923		5.94	0.612	0.15		0.81	0.252	0.02		0.03	0.048	0
5H	17	43.13	1_0058		4.85	0.588	0.14		0.62	0.227	0.02		0	-0.007	0
5H	18	44.21	1_0079		3.33	0.494	0.09		0.22	0.136	0.01		0	-0.008	0
5H	19	45.28	1_1221		3.69	0.511	0.1		0.17	0.119	0		0.01	0.025	0
5H	20	46.36	2_0713		3.56	0.5	0.1		0.08	0.081	0		0.01	0.03	0
5H	21	48.51	2_1121		3.56	0.5	0.1		0.08	0.081	0		0	0.016	0
5H	22	58.31	2_0367		0.02	0.012	0		0.07	0.083	0		0.11	-0.091	0
5H	23	60.46	2_0236		0	0.02	0		0.07	0.07	0		0.12	-0.093	0
5H	24	70.26	3_1427		0.03	0.047	0		0.03	0.045	0		0.15	-0.108	0
5H	25	72.42	1_0930		0.02	-0.03	0		0.03	0.047	0		0.14	-0.102	0
5H	26	73.49	1_0578		0.18	-0.099	0		0	-0.011	0		0.14	-0.099	0
5H	27	83.29	2_0526		0.15	-0.09	0		0.04	0.049	0		0.13	-0.096	0
5H	28	84.37	1_0771		0.19	-0.096	0		0.04	0.05	0		0.02	-0.045	0
5H	29	87.6	1_0408		0.21	-0.104	0		0	0.016	0		0.01	0.008	0
5H	30	95.18	1_1350		0.23	-0.104	0		0.13	0.097	0		0.02	-0.041	0
5H	31	102.77	1_0834		0.08	-0.06	0		0.23	0.126	0.01		1.45	0.323	0.03
5H	32	103.84	1_0507		0.01	-0.016	0		0.22	0.119	0.01		1.45	0.321	0.03
5H	33	104.92	1_1273		0.01	-0.023	0		0.12	0.086	0		1.62	0.34	0.04
5H	34	107.07	3_0456		0.08	0.063	0		0.19	0.113	0		2.56	0.432	0.06
5H	35	120.27	2_0127		0.1	0.069	0		0.23	0.123	0.01		2.77	0.444	0.06
5H	36	121.35	3_1278		0.01	0.015	0		0	-0.002	0		0.05	-0.092	0
5H	37	127.83	1_1456		0.06	0.05	0		0.11	-0.088	0		0.09	0.022	0
5H	38	128.91	1_0285		0.07	0.055	0		0.23	-0.124	0.01		0.04	0.067	0
5H	39	129.99	1_0805		0.15	0.08	0		0.31	-0.144	0.01		0.04	0.064	0
5H	40	131.06	1_1375		0.04	0.039	0		0.31	-0.144	0.01		0.03	0.053	0
5H	41	132.14	1_0045		0.02	0.029	0		0.13	-0.094	0		0.04	0.062	0
5H	42	133.21	1_0146		0.01	0.023	0		0.06	-0.067	0		0.14	0.114	0
5H	43	134.29	1_0705		0.07	0.052	0		0.05	-0.059	0		0.25	0.151	0.01
5H	44	135.36	1_0783		0.01	0.023	0		0.07	-0.072	0		0.2	0.135	0
5H	45	136.44	1_0095		0.02	0.029	0		0.17	-0.108	0		0.17	0.122	0
5H	46	141.84	3_0635		0.01	0.017	0		0.27	-0.137	0.01		0.07	0.078	0
5H	47	145.07	1_0755		0	0.004	0		0.29	-0.136	0.01		0.04	0.056	0
5H	48	147.22	2_0551		0	0.006	0		0.19	-0.109	0		0	0.01	0
5H	49	148.29	1_0658		0.03	-0.038	0		0.16	-0.103	0		0.1	-0.081	0
5H	50	149.37	1_0292		0.23	-0.1	0		0.17	-0.104	0		0.13	-0.095	0
5H	51	150.44	1_0004		0.34	-0.123	0.01		0.33	-0.148	0.01		0.21	-0.119	0
5H	52	151.52	1_0104		0.25	-0.106	0.01		0.31	-0.142	0.01		0.22	-0.121	0
5H	53	152.59	3_0400		0.31	-0.116	0.01		0.35	-0.15	0.01		0.32	-0.145	0.01
5H	54	153.67	1_0363		0.16	-0.085	0		0.67	-0.205	0.02		0.34	-0.147	0.01
5H	55	155.82	1_0016		0.2	-0.096	0		0.67	-0.206	0.02		0.29	-0.136	0.01
5H	56	160.13	1_1497		0.33	-0.122	0.01		0.74	-0.214	0.02		0.28	-0.131	0.01
5H	57	163.36	1_0901		0.32	-0.118	0.01		0.74	-0.214	0.02		0.19	-0.11	0
5H	58	164.44	1_0161		0.17	-0.088	0		0.3	-0.14	0.01		0.1	-0.081	0
5H	59	165.51	2_0560		0.04	-0.044	0		0.3	-0.14	0.01		0.09	-0.075	0
5H	60	166.59	1_0336		0.06	-0.051	0		0.17	-0.106	0		0.07	-0.069	0
5H	61	167.67	1_1216		0.32	-0.121	0.01		0.37	-0.155	0.01		0.08	-0.073	0
5H	62	175.25	1_0600		0.23	-0.102	0		0.52	-0.184	0.01		0.25	-0.126	0.01
5H	63	177.4	2_0536		0	0.003	0		0.55	-0.189	0.01		0.26	-0.125	0.01
5H	64	178.48	1_1010		0.03	0.034	0		0.48	-0.176	0.01		0.27	-0.128	0.01
5H	65	179.55	1_0254		0.02	0.029	0		0.26	-0.129	0.01		0.32	-0.138	0.01
5H	66	180.63	2_1138		0.03	0.033	0		0.12	-0.088	0		0.24	-0.119	0
5H	67	182.78	1_0736		0	0.011	0		0.2	-0.116	0.01		0.22	-0.116	0
5H	68	183.86	1_0236		0.01	-0.024	0		0.23	-0.125	0.01		0.36	-0.146	0.01
5H	69	189.25	2_0786		0.01	-0.017	0		0.5	-0.185	0.01		0.22	-0.115	0
5H	70	190.33	2_1108		0.01	-0.022	0		0.63	-0.205	0.02		0.22	-0.116	0
5H	71	191.4	1_0401		0	-0.001	0		0.36	-0.159	0.01		0.24	-0.121	0.01
5H	72	194.33	3_0382		0.01	0.026	0		0.22	-0.12	0.01		0.41	-0.156	0.01
	72	195.71	1_0322		0.04	0.039	0		0.22	-0.121	0.01		0.33	-0.14	0.01
6H
6H	1	1.07	2_0214		0.15	0.077	0		0.49	0.179	0.01		0.63	0.196	0.01
6H	2	2.15	3_1233		0.2	0.089	0		0.49	0.179	0.01		0.68	0.203	0.01
6H	3	6.46	2_0294		0.29	0.107	0.01		0.31	0.142	0.01		1.05	0.257	0.02
6H	4	7.54	2_1204		0.38	0.122	0.01		0.05	0.056	0		1.33	0.281	0.03
6H	5	10.77	2_0262		0.32	0.113	0.01		0.05	0.055	0		1.25	0.274	0.03
6H	6	12.92	1_1479		0.35	0.118	0.01		0.02	-0.038	0		0.66	0.201	0.01
6H	7	14	2_0415		0.43	0.129	0.01		0.08	-0.071	0		0.66	0.2	0.01
6H	8	15.07	1_0554		0.21	0.091	0		0.08	-0.071	0		0.42	0.16	0.01
6H	9	24.87	1_0136		0.21	0.1	0.01		0.07	-0.069	0		0.42	0.158	0.01
6H	10	29.18	2_0941		0.06	0.049	0		0.05	-0.062	0		0.04	0.047	0
6H	11	30.26	2_0745		0	-0.011	0		0.06	-0.063	0		0	0.015	0
6H	12	31.34	3_0673		0	0.007	0		0.01	-0.019	0		0.02	0.037	0
6H	13	32.41	1_0799		0	-0.008	0		0.01	-0.019	0		0.02	0.039	0
6H	14	35.64	1_0427		0.07	-0.054	0		0.03	-0.043	0		0.04	0.052	0
6H	15	36.72	3_0358		0.11	-0.066	0		0.05	-0.055	0		0.01	0.029	0
6H	16	37.79	2_0510		0.03	-0.037	0		0.07	-0.066	0		0.05	0.053	0
6H	17	42.1	3_0361		0.04	-0.039	0		0.03	-0.045	0		0.3	0.134	0.01
6H	18	45.33	1_0061		0.01	0.025	0		0.01	-0.03	0		0.42	0.16	0.01
6H	19	46.41	2_1281		0.03	0.034	0		0.01	-0.03	0		0.42	0.158	0.01
6H	20	48.56	1_0355		0.04	0.039	0		0.09	-0.077	0		0.33	0.14	0.01
6H	21	49.64	1_0013		0.03	0.035	0		0.1	-0.085	0		0.24	0.122	0.01
6H	22	50.71	1_0461		0.08	0.058	0		0.11	-0.086	0		0.24	0.122	0.01
6H	23	51.79	2_0291		0.02	0.028	0		0.22	-0.122	0.01		0.19	0.108	0
6H	24	52.86	1_0962		0	0.003	0		0.06	-0.064	0		0.11	0.084	0
6H	25	55.01	1_0227		0.02	0.027	0		0.02	-0.033	0		0.23	0.12	0
6H	26	56.09	1_1143		0.01	0.021	0		0	0.002	0		0.14	0.092	0
6H	27	59.32	1_0189		0.04	0.042	0		0	0.004	0		0.05	0.055	0
6H	28	60.4	1_1475		0.05	0.046	0		0	-0.013	0		0.01	-0.02	0
6H	29	61.47	1_0455		0.16	0.08	0		0	-0.018	0		0	-0.009	0
6H	30	62.55	1_0040		0.18	0.086	0		0.09	-0.08	0		0	0.004	0
6H	31	64.7	2_0468		0.18	0.087	0		0.17	-0.104	0		0	0.015	0
6H	32	65.77	3_1289		0.11	0.068	0		0.1	-0.079	0		0	-0.003	0
6H	33	66.85	1_1349		0.15	0.078	0		0.08	-0.072	0		0.01	0.023	0
6H	34	67.92	1_0469		0.06	0.05	0		0.1	-0.08	0		0	-0.005	0
6H	35	71.16	3_1088		0.23	0.098	0.01		0.15	-0.101	0		0	0.016	0
6H	36	72.23	2_0682		0.33	0.117	0.01		0.07	-0.071	0		0.02	0.035	0
6H	37	75.46	2_0746		0.57	0.154	0.01		0.09	-0.078	0		0.01	0.031	0
6H	38	77.61	1_0220		0.36	0.121	0.01		0.11	-0.09	0		0.02	0.037	0
6H	39	85.2	1_1147		0.4	0.131	0.01		0.03	-0.049	0		0.07	0.019	0
6H	40	89.51	2_1025		0.21	0.092	0		0	-0.018	0		0.2	-0.114	0
6H	41	90.58	3_0324		0.29	0.107	0.01		0.01	-0.026	0		0.25	-0.124	0.01
6H	42	91.66	1_0801		0.45	0.133	0.01		0.1	-0.081	0		0.16	-0.099	0
6H	43	95.97	1_0595		0.58	0.155	0.01		0.09	-0.078	0		0.38	-0.17	0.01
6H	44	99.2	1_0015		0.9	0.191	0.02		0.05	-0.06	0		0.41	-0.161	0.01
6H	45	109	2_0464		1.14	0.219	0.03		0.07	-0.072	0		0.44	-0.166	0.01
6H	46	111.15	2_0036		1.09	0.204	0.02		0.02	-0.038	0		0.07	-0.07	0
6H	47	113.31	1_0239		1.28	0.222	0.03		0.01	-0.027	0		0.05	-0.06	0
6H	48	120.89	1_0645		1.26	0.227	0.03		0.03	-0.044	0		0.15	-0.101	0
6H	49	121.97	1_0051		1.06	0.207	0.02		0.03	-0.045	0		0.15	-0.099	0
6H	50	126.28	1_0145		1.24	0.221	0.03		0.03	-0.045	0		0.11	-0.085	0
6H	51	128.43	1_0290		1.07	0.203	0.02		0.02	-0.035	0		0.06	-0.062	0
6H	52	129.5	2_1112		1.12	0.208	0.02		0.19	-0.11	0		0.02	-0.04	0
	53	133.82	2_0537		1.21	0.218	0.03		0.31	-0.142	0.01		0.03	0.051	0
7H
7H	1	1.08	1_0375		0	-0.011	0		0.41	-0.17	0.01		0.55	-0.183	0.01
7H	2	2.15	1_1031		0.03	-0.038	0		0.14	-0.1	0		0.51	-0.175	0.01
7H	3	10.84	2_0245		0.08	-0.057	0		0.41	-0.19	0.01		0.52	-0.177	0.01
7H	4	11.92	1_0841		0.06	-0.053	0		0.53	-0.208	0.01		0.01	-0.028	0
7H	5	15.15	2_0722		0.05	-0.048	0		0.53	-0.208	0.01		0	0.002	0
7H	6	16.22	2_0495		0.08	-0.06	0		0.24	-0.147	0.01		0.01	0.018	0
7H	7	18.37	2_0443		0.08	-0.06	0		0.28	-0.163	0.01		0.01	0.021	0
7H	8	19.45	3_0329		0.02	-0.028	0		0.32	-0.182	0.01		0.01	0.026	0
7H	9	21.6	1_0965		0.02	-0.028	0		0.32	-0.183	0.01		0.08	-0.074	0
7H	10	25.91	1_0451		0.01	0.027	0		0.62	-0.288	0.02		0.09	-0.082	0
7H	11	33.5	1_0800		0.03	0.041	0		0.95	0.311	0.03		0.02	-0.041	0
7H	12	35.65	3_0242		0.03	0.039	0		1.16	0.33	0.03		0.02	-0.043	0
7H	13	36.72	2_0126		0.11	0.073	0		1.18	0.334	0.03		0	0	0
7H	14	37.8	1_0838		0.15	0.086	0		1.19	0.337	0.04		0.01	0.031	0
7H	15	41.03	1_0056		0.15	0.084	0		2.41	0.484	0.07		0.03	0.051	0
7H	16	42.1	3_1305		0.19	0.096	0		2.84	0.52	0.08		0.06	0.067	0
7H	17	44.26	1_0327		0.17	0.092	0		2.83	0.52	0.08		0.16	0.113	0
7H	18	45.33	1_0979		0.09	0.068	0		2.23	0.452	0.06		0.17	0.115	0
7H	19	47.48	1_0368		0.01	0.027	0		2.13	0.432	0.06		0.08	0.08	0
7H	20	48.56	2_0165		0.06	0.053	0		1.48	0.375	0.04		0.13	0.1	0
7H	21	49.63	2_1232		0.02	0.031	0		1.24	0.353	0.04		0.04	0.054	0
7H	22	56.12	3_0545		0.03	-0.04	0		1.24	0.372	0.04		0.04	0.054	0
7H	23	57.2	1_0696		0.03	-0.045	0		0.03	-0.075	0		0.01	0.036	0
7H	24	59.35	1_0959		0.01	-0.018	0		0.01	-0.042	0		0.12	0.109	0
7H	25	61.5	1_0721		0	-0.003	0		0.06	0.098	0		0.07	0.084	0
7H	26	62.58	1_0050		0.01	0.023	0		0.06	0.099	0		0.35	0.186	0.01
7H	27	63.65	1_1348		0.02	0.038	0		0.06	0.099	0		0.3	0.177	0.01
7H	28	64.73	1_0153		0.01	0.023	0		0.05	0.084	0		0.13	0.115	0
7H	29	65.8	1_0055		0	-0.005	0		0.03	0.067	0		0.2	0.14	0
7H	30	66.88	1_0069		0	0.002	0		0.03	0.067	0		0.23	0.153	0
7H	31	67.95	1_0442		0.01	0.027	0		0.04	0.076	0		0.43	0.199	0.01
7H	32	69.03	2_0042		0.12	0.08	0		0.04	0.076	0		0.45	0.202	0.01
7H	33	70.11	1_0303		0.1	0.072	0		0	-0.012	0		0.32	0.166	0.01
7H	34	71.18	2_0485		0.12	0.079	0		0	-0.018	0		0.44	0.192	0.01
7H	35	79.87	2_1448		0.21	0.102	0		0.05	0.083	0		0.64	0.249	0.02
7H	36	82.02	3_0806		0.02	0.03	0		0	0.007	0		0.55	0.195	0.01
7H	37	88.51	2_0103		0.24	0.108	0.01		0.03	-0.057	0		0.5	0.188	0.01
7H	38	89.58	1_0169		0.37	0.126	0.01		0.05	-0.064	0		0.47	0.177	0.01
7H	39	92.81	3_1261		0.65	0.168	0.01		0.05	-0.064	0		0.71	0.215	0.01
7H	40	97.13	2_0092		0.7	0.173	0.01		0.07	-0.074	0		0.48	0.179	0.01
7H	41	99.28	1_0241		0.25	0.101	0.01		0.08	-0.076	0		0.27	0.131	0.01
7H	42	101.43	2_0296		0.42	0.131	0.01		0.15	-0.101	0		0.2	0.11	0
7H	43	102.51	3_0362		0.2	0.092	0		0.12	-0.089	0		0.16	0.099	0
7H	44	104.66	2_0247		0.1	0.063	0		0.16	-0.102	0		0	0.015	0
7H	45	105.73	2_0041		0.06	0.05	0		0.22	-0.121	0.01		0	0.001	0
7H	46	108.96	3_0368		0.23	0.097	0		0.22	-0.121	0.01		0.01	0.024	0
7H	47	123.32	3_1374		0.29	0.108	0.01		0.53	-0.218	0.02		0.21	0.037	0
7H	48	126.55	1_1279		0.09	0.063	0		0.53	-0.199	0.01		0.25	-0.127	0.01
7H	49	127.63	2_0832		0.11	0.067	0		0.36	-0.168	0.01		0.14	-0.096	0
7H	50	128.71	2_1209		0.27	0.107	0.01		0.36	-0.168	0.01		0.04	-0.054	0
7H	51	130.86	2_0516		0.14	0.078	0		0.35	-0.167	0.01		0.04	-0.055	0
7H	52	133.01	1_0861		0.02	0.033	0		0.08	-0.08	0		0.19	-0.116	0
7H	53	135.16	1_0078		0.01	-0.023	0		0.09	-0.083	0		0.22	-0.126	0
7H	54	138.39	1_0885		0.03	-0.035	0		0.08	-0.08	0		0.11	-0.089	0
7H	55	139.47	1_0687		0	0.003	0		0.03	-0.046	0		0.02	-0.037	0
7H	56	140.54	2_0139		0.02	0.027	0		0.01	-0.023	0		0.01	-0.034	0
7H	57	143.77	1_0677		0.04	0.042	0		0.01	0.024	0		0.18	-0.121	0
7H	58	145.92	1_0130		0.04	0.046	0		0.03	0.052	0		0.26	-0.144	0.01
7H	59	147	1_0896		0	-0.006	0		0.01	0.031	0		0.11	-0.09	0
7H	60	148.07	1_1275		0	-0.012	0		0.13	0.096	0		0.15	-0.103	0
7H	61	149.15	2_0483		0	0.009	0		0.14	0.104	0		0.05	-0.061	0
7H	62	150.23	2_0079		0	-0.014	0		0.03	0.045	0		0.04	-0.054	0
7H	63	152.38	1_0999		0.01	0.02	0		0.01	0.033	0		0.01	-0.025	0
	64	158.87	1_0174		0.04	-0.045	0		0.01	0.022	0		0.03	-0.047	0

## Sheet: GPC_Krasnodar_2011_2013
Chromosome	Marker order	cM	SNP		Krasnodar_2011				Krasnodar_2013
					LOD	Additive	R2		LOD	Additive	R2
1H	1	1.07	1_1223		0.01	-0.025	0		0.44	-0.126	0.01
1H	2	2.15	2_0502		0.01	-0.025	0		0.5	-0.133	0.01
1H	3	4.3	1_0419		1.37	-0.196	0.04		0.46	-0.127	0.01
1H	4	6.46	1_1011		1.87	-0.226	0.06		0.61	-0.145	0.01
1H	5	8.61	1_0716		2.17	-0.242	0.07		0.36	-0.11	0.01
1H	6	9.68	2_1174		1.03	-0.169	0.03		0.57	-0.137	0.01
1H	7	11.83	2_0665		1.04	-0.17	0.03		0.57	-0.137	0.01
1H	8	12.91	3_0918		1.93	-0.23	0.06		0.59	-0.139	0.01
1H	9	15.23	3_0588		2.05	-0.235	0.07		0.73	-0.156	0.02
1H	10	18.63	2_0318		1.13	-0.182	0.04		0.63	-0.146	0.01
1H	11	20.78	1_0775		1.21	-0.188	0.04		0.59	-0.142	0.01
1H	12	21.86	1_0030		1.61	-0.217	0.05		0.84	-0.169	0.02
1H	13	26.17	2_0712		1.72	-0.235	0.06		0.67	-0.152	0.02
1H	14	28.32	1_0757		0.11	-0.083	0		0.38	-0.119	0.01
1H	15	34.81	3_1276		0.1	-0.078	0		0.37	-0.117	0.01
1H	16	35.88	1_0760		0.07	-0.061	0		0.36	-0.115	0.01
1H	17	36.96	2_1072		0.14	-0.085	0		0.34	-0.111	0.01
1H	18	44.54	1_0764		0.1	-0.072	0		0.26	-0.097	0.01
1H	19	45.62	1_0275		0	-0.014	0		0.01	-0.021	0
1H	20	46.69	2_1134		0	-0.014	0		0	-0.005	0
1H	21	51.01	1_0235		2.64	0.337	0.11		0	0.005	0
1H	22	52.08	1_0159		2.67	0.336	0.1		0	0.008	0
1H	23	54.23	2_1357		3.11	0.362	0.12		0	0.013	0
1H	24	55.31	1_0075		4.17	0.414	0.15		0	0.014	0
1H	25	56.38	3_0710		4.17	0.414	0.15		0	0.014	0
1H	26	57.46	1_0324		4.17	0.414	0.15		0.02	0.032	0
1H	27	58.53	1_0198		4.13	0.401	0.15		0.07	0.054	0
1H	28	59.61	1_1248		4.18	0.404	0.15		0.05	0.045	0
1H	29	60.69	1_0768		5.06	0.43	0.18		0.02	0.028	0
1H	30	61.76	1_0201		4.59	0.426	0.17		0.03	0.033	0
1H	31	62.84	1_0617		3.72	0.379	0.14		0.01	0.022	0
1H	32	64.99	2_1306		3.83	0.392	0.14		0.04	0.043	0
1H	33	66.06	2_0432		3.59	0.381	0.13		0.1	0.066	0
1H	34	67.14	1_0002		3.8	0.386	0.14		0.14	0.075	0
1H	35	70.37	1_0166		3.88	0.383	0.15		0.06	0.05	0
1H	36	71.44	3_0505		0.35	0.138	0.01		0.07	0.052	0
1H	37	73.6	1_0686		0.56	0.165	0.02		0.06	0.047	0
1H	38	74.67	1_0006		0.05	0.048	0		0.02	0.025	0
1H	39	77.9	2_0121		0.04	0.039	0		0.05	0.043	0
1H	40	86.59	1_0830		0.06	0.025	0		0	0.007	0
1H	41	87.67	2_0475		0.08	-0.048	0		0.01	-0.014	0
1H	42	88.74	1_0433		0.08	-0.048	0		0.01	-0.014	0
1H	43	89.82	1_0396		0.04	-0.033	0		0.03	-0.033	0
1H	44	90.89	1_0822		0.01	-0.019	0		0.01	-0.013	0
1H	45	93.04	1_0522		0.02	-0.022	0		0.01	0.002	0
1H	46	94.12	1_0357		0.02	-0.023	0		0.02	-0.027	0
1H	47	95.19	1_0111		0.02	-0.023	0		0.02	-0.027	0
1H	48	97.35	3_0509		0.02	-0.023	0		0.01	-0.018	0
1H	49	100.58	2_0220		0.04	-0.035	0		0.03	0.033	0
1H	50	101.65	1_0231		0.06	-0.041	0		0.04	0.039	0
1H	51	107.05	1_0905		0.02	0.025	0		0.07	0.05	0
1H	52	113.54	1_0854		0.05	0.036	0		0.2	0.083	0
1H	53	117.85	1_0858		0.02	0.022	0		0.3	0.102	0.01
1H	54	118.92	1_0586		0.04	0.033	0		0.34	0.108	0.01
1H	55	121.08	1_0644		0	0.007	0		0.33	0.108	0.01
1H	56	123.23	1_0693		0	0.01	0		0.18	0.08	0
1H	57	127.54	1_0782		0.04	0.031	0		0.21	0.088	0.01
1H	58	130.77	1_1496		0.05	0.035	0		0.24	0.093	0.01
1H	59	134	1_0443		0.06	0.04	0		0.22	0.09	0.01
2H	1	4.31	1_1059		0.11	0.059	0		0.44	0.125	0.01
2H	2	6.46	1_0592		0.16	0.071	0		0.33	0.11	0.01
2H	3	7.54	2_0563		0.31	0.101	0.01		0.4	0.122	0.01
2H	4	8.62	1_0502		0.31	0.101	0.01		0.45	0.128	0.01
2H	5	9.69	2_0112		0.31	0.101	0.01		0.31	0.107	0.01
2H	6	10.77	3_1534		0.31	0.101	0.01		0.29	0.105	0.01
2H	7	12.92	2_0107		0.31	0.101	0.01		0.2	0.089	0
2H	8	15.07	3_1284		0.54	0.145	0.02		0.1	0.064	0
2H	9	18.3	1_0180		0.61	0.156	0.02		0.05	0.045	0
2H	10	24.79	2_0394		0.63	0.175	0.02		0.08	0.064	0
2H	11	25.86	2_1187		0.61	0.175	0.02		0.08	0.058	0
2H	12	28.02	1_0307		0.61	0.175	0.02		0.02	0.001	0
2H	13	35.6	2_1304		4.79	0.446	0.19		0.06	-0.051	0
2H	14	41	2_0173		5.01	0.436	0.19		0.14	-0.078	0
2H	15	42.07	1_0525		5.12	0.436	0.19		0.18	-0.088	0
2H	16	43.15	1_0296		5.77	0.451	0.21		0.26	-0.105	0.01
2H	17	45.3	1_0648		5.78	0.462	0.21		0.39	-0.129	0.01
2H	18	47.45	1_0342		5.42	0.447	0.2		0.12	-0.073	0
2H	19	48.53	2_1338		4.13	0.4	0.16		0.29	-0.108	0.01
2H	20	49.6	1_0084		3.35	0.371	0.13		0.37	-0.126	0.01
2H	21	52.83	2_0672		2.69	0.342	0.11		0.18	-0.091	0
2H	22	53.91	2_0519		0.17	-0.107	0.01		0.17	-0.088	0
2H	23	54.98	1_0234		0.08	-0.07	0		0.05	-0.046	0
2H	24	56.06	1_0325		0.08	-0.07	0		0.07	-0.059	0
2H	25	57.13	1_1015		0.08	-0.068	0		0.09	-0.064	0
2H	26	58.21	1_0012		0.08	-0.068	0		0.1	-0.071	0
2H	27	59.29	1_0191		0.06	-0.057	0		0.07	-0.059	0
2H	28	60.36	2_1166		0.06	-0.057	0		0.31	-0.121	0.01
2H	29	61.44	2_1110		0.21	-0.103	0.01		0.44	-0.143	0.01
2H	30	62.51	1_0545		0.11	-0.075	0		0.64	-0.176	0.01
2H	31	67.91	1_0650		0.12	-0.084	0		0.76	-0.209	0.02
2H	32	68.98	1_0196		0.18	-0.101	0.01		0.79	-0.214	0.02
2H	33	70.06	1_0859		0.27	-0.121	0.01		0.68	-0.199	0.02
2H	34	72.21	1_0619		0.27	-0.122	0.01		0.59	-0.186	0.01
2H	35	76.52	1_0287		5.4	-0.546	0.25		0.25	-0.123	0.01
2H	36	77.6	3_0896 (VRS1)		5.89	-0.549	0.26		0.01	0.02	0
2H	37	80.83	1_0475		6.19	-0.549	0.27		0	0.012	0
2H	38	86.23	1_0214		8.92	-0.621	0.38		3.81	-0.429	0.11
2H	39	89.46	2_0080		8.24	-0.593	0.33		4.68	-0.469	0.13
2H	40	91.61	1_0138		6.33	-0.526	0.27		4.83	-0.471	0.13
2H	41	94.84	2_0086		5.46	-0.483	0.24		5.83	-0.503	0.16
2H	42	95.91	1_0876		3.33	-0.38	0.16		4.39	-0.439	0.12
2H	43	103.5	1_0429		3.39	-0.39	0.17		4.27	-0.434	0.12
2H	44	104.57	1_0538		0	0.015	0		0.72	0.245	0.02
2H	45	105.65	1_0404		0.01	-0.021	0		0.79	0.246	0.02
2H	46	106.73	1_0916		0.01	-0.021	0		0.97	0.265	0.02
2H	47	108.88	3_0598		0.01	-0.021	0		0.65	0.208	0.01
2H	48	109.95	2_1220		0	-0.004	0		0.39	0.156	0.01
2H	49	111.03	1_0092		0.01	-0.024	0		0.54	0.18	0.01
2H	50	112.1	3_0152		0.01	-0.021	0		1.06	0.246	0.02
2H	51	115.33	2_0480		0.08	-0.052	0		0.98	0.234	0.02
2H	52	117.49	2_0183		0.08	-0.052	0		0.69	0.192	0.02
2H	53	118.56	1_0656		0.08	-0.051	0		0.69	0.199	0.02
2H	54	119.64	1_0164		0.08	-0.05	0		0.53	0.174	0.01
2H	55	120.71	1_0376		0.03	-0.029	0		0.4	0.151	0.01
2H	56	121.79	1_0579		0.01	-0.022	0		0.47	0.171	0.01
2H	57	128.27	2_0313		0.08	0.016	0		1.01	0.287	0.03
2H	58	130.43	2_0027		0.11	-0.059	0		0.5	0.204	0.01
2H	59	131.5	1_0625		0.02	-0.028	0		0.29	0.167	0.01
2H	60	132.58	1_0566		0	-0.009	0		0.43	0.207	0.01
2H	61	133.65	1_0315		0.01	-0.015	0		0.43	0.207	0.01
2H	62	134.73	1_0487		0.01	-0.015	0		0.68	-0.171	0.02
2H	63	136.88	1_0181		0.01	-0.015	0		0.68	-0.171	0.02
2H	64	139.03	2_1299		0.07	-0.045	0		0.7	-0.172	0.02
2H	65	141.18	1_0791		0.1	-0.055	0		0.72	-0.173	0.02
2H	66	142.26	1_0072		0.05	-0.038	0		1.31	-0.227	0.03
2H	67	144.41	3_1300		0.05	-0.038	0		1.59	-0.247	0.04
2H	68	146.56	1_0329		0.02	-0.023	0		2.26	-0.289	0.06
2H	69	148.72	1_0085		0.01	-0.019	0		2.12	-0.278	0.05
2H	70	149.79	2_1454		0	-0.004	0		1.77	-0.256	0.04
2H	71	151.94	2_0900		0	0.008	0		1.68	-0.251	0.04
3H	1	6.49	1_0103		2.2	-0.233	0.06		0.16	-0.076	0
3H	2	7.56	1_0173		1.61	-0.2	0.04		0.19	-0.08	0
3H	3	8.64	2_0935		1.61	-0.2	0.04		0.12	-0.064	0
3H	4	9.71	1_1005		1.65	-0.204	0.05		0.11	-0.061	0
3H	5	12.94	2_0976		1.11	-0.171	0.03		0.09	-0.055	0
3H	6	14.02	1_0112		0.6	-0.126	0.02		0.02	0.024	0
3H	7	15.09	2_0595		0.52	-0.118	0.02		0.05	0.043	0
3H	8	20.49	2_1410		0.52	-0.118	0.02		0.03	0.033	0
3H	9	25.89	1_0565		0.25	-0.081	0.01		0	-0.007	0
3H	10	29.12	1_0559		0.01	0.018	0		0.01	-0.016	0
3H	11	30.19	1_0691		0.03	0.03	0		0.02	-0.026	0
3H	12	32.35	2_0968		0	0.011	0		0.03	-0.035	0
3H	13	43.27	2_0492		0	-0.011	0		0.01	0.011	0
3H	14	44.35	2_0930		0	-0.002	0		0.01	0.014	0
3H	15	45.42	1_0277		0	-0.01	0		0.02	0.025	0
3H	16	46.5	1_0081		0	0.004	0		0	-0.008	0
3H	17	48.65	1_0114		0	0.01	0		0	0.008	0
3H	18	54.05	1_1002		0.07	0.047	0		0.11	0.064	0
3H	19	55.12	1_1371		0.12	0.058	0		0.11	0.062	0
3H	20	56.2	3_0785		0.14	0.063	0		0.17	0.078	0
3H	21	57.27	1_0601		0.03	0.029	0		0.34	0.11	0.01
3H	22	58.35	2_0356		0	-0.008	0		0.3	0.104	0.01
3H	23	60.5	1_0532		0	-0.011	0		0.33	0.108	0.01
3H	24	69.19	1_0380		0.1	-0.051	0		0.35	0.112	0.01
3H	25	70.26	1_1258		0.1	-0.05	0		0	0	0
3H	26	71.34	1_1086		0.13	-0.059	0		0.01	-0.014	0
3H	27	72.41	1_0365		0.13	-0.059	0		0	-0.011	0
3H	28	73.49	1_0224		0.08	-0.046	0		0.03	-0.031	0
3H	29	75.64	1_0005		0.01	-0.018	0		0	0.009	0
3H	30	77.79	1_0728		0	-0.011	0		0	-0.008	0
3H	31	79.94	1_0281		0.02	-0.022	0		0.04	-0.037	0
3H	32	81.02	1_0335		0.01	-0.017	0		0.07	-0.049	0
3H	33	82.1	1_1394		0.01	-0.017	0		0.1	-0.058	0
3H	34	84.25	1_0200		0.05	-0.036	0		0.09	-0.055	0
3H	35	86.4	1_0609		0.02	-0.023	0		0.03	-0.033	0
3H	36	87.47	2_1257		0.03	-0.026	0		0.07	-0.048	0
3H	37	89.63	2_0115		0.03	-0.026	0		0.01	-0.022	0
3H	38	90.7	2_0093		0.03	-0.026	0		0	-0.008	0
3H	39	93.93	2_0063		0.06	-0.038	0		0.01	0.022	0
3H	40	100.42	1_0134		0.09	-0.05	0		0.17	0.08	0
3H	41	108	3_0250		0.15	-0.068	0.01		0.51	0.142	0.01
3H	42	109.08	3_0090		0.15	-0.064	0		0.6	0.15	0.01
3H	43	110.16	1_0074		0.15	-0.064	0		0.53	0.142	0.01
3H	44	111.23	2_0626		0.04	-0.032	0		0.46	0.134	0.01
3H	45	112.31	1_0515		0.01	-0.019	0		0.33	0.114	0.01
3H	46	113.38	1_0184		0.06	-0.04	0		0.24	0.097	0.01
3H	47	114.46	2_1381		0.06	-0.04	0		0.16	0.082	0
3H	48	115.53	2_1517		0.06	-0.042	0		0.27	0.107	0.01
3H	49	117.69	1_0344		0.06	-0.042	0		0.22	0.098	0.01
3H	50	123.08	2_0009		0.06	-0.04	0		0.51	0.15	0.01
3H	51	124.16	2_0023		0	0	0		0.16	0.091	0
3H	52	125.23	1_0100		0	0.01	0		0.13	0.082	0
3H	53	126.31	3_0927		0.02	-0.023	0		0.21	0.107	0
3H	54	128.46	1_1330		0.02	-0.026	0		0.17	0.098	0
3H	55	129.54	2_0944		0.01	0.013	0		0.02	0.035	0
3H	56	131.69	2_0174		0.02	0.025	0		0.08	0.074	0
3H	57	132.76	1_0754 (HvGA20ox2)		0.08	0.049	0		0.09	0.079	0
3H	58	135.99	2_0612		0.08	0.049	0		2.14	-0.316	0.06
3H	59	143.58	2_0527		0.16	0.067	0		3.91	-0.441	0.11
3H	60	145.73	1_0122		0.19	0.071	0.01		4.24	-0.452	0.12
3H	61	147.88	1_1154		0.43	0.107	0.01		5.24	-0.504	0.14
3H	62	148.96	2_0851		0.43	0.107	0.01		4.45	-0.49	0.12
3H	63	150.03	1_0570		0.44	0.107	0.01		5.49	-0.546	0.14
3H	64	152.19	2_1386		0.97	0.158	0.03		4.94	-0.529	0.13
3H	65	155.41	2_1266		0.76	0.141	0.02		4.19	-0.531	0.11
3H	66	157.57	2_1272		0.26	0.085	0.01		3.94	-0.534	0.11
3H	67	158.64	2_1376		0.19	0.072	0.01		0.24	-0.172	0.01
3H	68	159.72	3_1500		0.12	0.056	0		0.36	-0.212	0.01
3H	69	162.95	2_0088		0.17	0.069	0.01		0.56	0.198	0.02
3H	70	164.02	2_0155		0.09	0.052	0		0.66	0.205	0.02
3H	71	165.1	1_1436		0.05	0.04	0		0.93	0.239	0.02
3H	72	167.25	1_0646		0.05	0.04	0		0.78	0.215	0.02
3H	73	170.48	2_0605		0.05	0.04	0		2.03	0.341	0.06
3H	74	171.56	1_0681		0.01	0.015	0		2.12	0.327	0.05
3H	75	174.83	3_1341		0.05	0.04	0		2.55	0.352	0.06
3H	76	178.11	1_0283		0.02	0.028	0		2.05	0.315	0.05
4H	1	6.49	3_1291		0.66	0.131	0.02		0.11	-0.063	0
4H	2	7.56	1_0221		0.73	0.136	0.02		0.11	-0.061	0
4H	3	12.96	1_0132		0.77	0.14	0.02		0.19	-0.08	0
4H	4	15.11	2_0001		0.28	0.085	0.01		0.05	-0.041	0
4H	5	22.7	2_1122		0.3	0.087	0.01		0.08	-0.053	0
4H	6	27.01	1_0860		0.19	0.068	0.01		0	0.005	0
4H	7	28.08	3_0992		0.13	0.058	0		0	-0.012	0
4H	8	29.16	1_0371		0.22	0.074	0.01		0.02	-0.026	0
4H	9	30.24	3_0328		0.42	0.102	0.01		0.03	-0.03	0
4H	10	32.39	1_0048		0.69	0.129	0.02		0.03	-0.03	0
4H	11	39.97	1_1405		0.81	0.142	0.02		0.02	0.027	0
4H	12	41.05	1_0093		0.81	0.14	0.02		0.03	0.034	0
4H	13	42.12	1_0088		0.95	0.151	0.03		0.08	0.052	0
4H	14	46.43	1_1207		0.76	0.14	0.02		0.01	0.017	0
4H	15	48.59	2_0723		0.83	0.144	0.02		0.01	0.022	0
4H	16	49.66	1_0052		0.87	0.147	0.03		0.03	0.035	0
4H	17	50.74	1_0627		1.31	0.18	0.04		0.01	0.02	0
4H	18	53.97	1_1513		1.31	0.18	0.04		0.01	0.016	0
4H	19	56.12	1_0467		1.23	0.175	0.03		0.04	-0.035	0
4H	20	57.19	3_0994		0.95	0.158	0.03		0.05	-0.043	0
4H	21	69.25	2_0670		1.11	0.177	0.03		0.26	-0.101	0.01
4H	22	70.33	1_0724		0.28	0.088	0.01		0.31	-0.105	0.01
4H	23	71.4	3_1246		0.4	0.107	0.01		0.54	-0.138	0.01
4H	24	72.48	1_0723		0.51	0.121	0.01		0.32	-0.108	0.01
4H	25	73.55	1_0670		0.51	0.121	0.01		0.41	-0.121	0.01
4H	26	74.63	1_0588		0.51	0.121	0.01		0.33	-0.108	0.01
4H	27	77.86	2_0732		0.56	0.13	0.02		0.43	-0.122	0.01
4H	28	85.44	3_0718		0.37	0.108	0.01		0.7	-0.163	0.02
4H	29	87.59	1_0271		0.1	0.06	0		0.85	-0.176	0.02
4H	30	89.75	1_0666		0.2	0.086	0.01		0.87	-0.177	0.02
4H	31	90.82	1_0614		0.13	0.073	0		1.17	-0.203	0.03
4H	32	91.9	1_0510		0.13	0.073	0		1.51	-0.229	0.03
4H	33	92.97	1_0334		0.13	0.073	0		1.41	-0.222	0.03
4H	34	99.46	3_0385		0.78	-0.154	0.03		1.17	-0.2	0.03
4H	35	107.05	1_1299		1.56	-0.217	0.05		0.55	-0.14	0.01
4H	36	109.2	1_0611		1.73	-0.223	0.05		0.39	-0.117	0.01
4H	37	111.35	1_0269		1.09	-0.178	0.04		0.69	-0.153	0.02
4H	38	112.42	2_0007		0.76	-0.15	0.02		0.59	-0.142	0.01
5H	1	1.07	2_0553		0.11	0.051	0		0.25	0.091	0.01
5H	2	2.15	3_0975		0.08	0.046	0		0.35	0.108	0.01
5H	3	3.23	2_0206		0.08	0.046	0		0.35	0.108	0.01
5H	4	4.3	2_1202		0.09	0.046	0		0.32	0.105	0.01
5H	5	7.53	1_0695		0.36	0.096	0.01		0.4	0.122	0.01
5H	6	8.61	2_0873		0.39	0.098	0.01		0.37	0.115	0.01
5H	7	9.68	1_0974		0.39	0.098	0.01		0.13	0.069	0
5H	8	15.08	1_1048		0.39	0.098	0.01		0.08	0.055	0
5H	9	22.66	1_0499		0.24	0.082	0.01		0.07	0.054	0
5H	10	24.82	1_0580		0.22	0.078	0.01		0.02	0.031	0
5H	11	26.97	1_0621		0.32	0.094	0.01		0.01	0.019	0
5H	12	32.37	2_0730		0.41	0.108	0.01		0.02	0.032	0
5H	13	36.68	2_1253		0.62	0.135	0.02		0.03	0.041	0
5H	14	38.83	1_0260		0.79	0.15	0.02		0	0.014	0
5H	15	39.91	2_1372		1.4	0.196	0.04		0.23	0.133	0.01
5H	16	40.98	1_0923		1.65	0.209	0.05		0.3	0.155	0.01
5H	17	43.13	1_0058		1.69	0.215	0.05		0.49	0.196	0.01
5H	18	44.21	1_0079		1.54	0.206	0.04		0.31	0.165	0.01
5H	19	45.28	1_1221		1.54	0.206	0.04		0.4	0.19	0.01
5H	20	46.36	2_0713		1.2	0.18	0.03		0.32	0.173	0.01
5H	21	48.51	2_1121		1.14	0.174	0.03		3.74	0.442	0.1
5H	22	58.31	2_0367		0.81	0.145	0.02		5.19	0.494	0.15
5H	23	60.46	2_0236		0.57	0.122	0.02		5.18	0.458	0.14
5H	24	70.26	3_1427		0.57	0.122	0.02		4.83	0.458	0.14
5H	25	72.42	1_0930		0.27	0.088	0.01		0.26	0.152	0.01
5H	26	73.49	1_0578		0.31	0.093	0.01		0.06	0.065	0
5H	27	83.29	2_0526		0.53	0.12	0.02		0.49	0.157	0.01
5H	28	84.37	1_0771		0.53	0.118	0.02		0.58	0.163	0.01
5H	29	87.6	1_0408		0.39	0.102	0.01		0.79	0.189	0.02
5H	30	95.18	1_1350		0.16	0.069	0.01		0.75	0.183	0.02
5H	31	102.77	1_0834		0.34	0.099	0.01		1.44	0.235	0.03
5H	32	103.84	1_0507		0.36	0.1	0.01		1.53	0.238	0.03
5H	33	104.92	1_1273		0.36	0.1	0.01		1.27	0.217	0.03
5H	34	107.07	3_0456		0.51	0.12	0.02		2.06	0.276	0.05
5H	35	120.27	2_0127		0.57	0.127	0.02		2.11	0.278	0.05
5H	36	121.35	3_1278		0.06	0.037	0		1.58	0.227	0.03
5H	37	127.83	1_1456		0.2	0.072	0.01		1.39	0.215	0.03
5H	38	128.91	1_0285		0.22	0.074	0.01		0.73	0.156	0.02
5H	39	129.99	1_0805		0.31	0.087	0.01		0.57	0.138	0.01
5H	40	131.06	1_1375		0.24	0.078	0.01		0.35	0.108	0.01
5H	41	132.14	1_0045		0.39	0.099	0.01		0.3	0.1	0.01
5H	42	133.21	1_0146		0.48	0.11	0.01		0.3	0.101	0.01
5H	43	134.29	1_0705		0.41	0.101	0.01		0.2	0.082	0
5H	44	135.36	1_0783		0.21	0.073	0.01		0.07	0.049	0
5H	45	136.44	1_0095		0.14	0.06	0		0.19	0.079	0
5H	46	141.84	3_0635		0.17	0.064	0		0.24	0.092	0.01
5H	47	145.07	1_0755		0.17	0.065	0.01		0.26	0.094	0.01
5H	48	147.22	2_0551		0.1	0.049	0		0.18	0.078	0
5H	49	148.29	1_0658		0.03	0.028	0		0.06	0.046	0
5H	50	149.37	1_0292		0.03	0.028	0		0	0.004	0
5H	51	150.44	1_0004		0.03	0.028	0		0.01	-0.023	0
5H	52	151.52	1_0104		0.04	0.032	0		0.01	-0.018	0
5H	53	152.59	3_0400		0.04	0.031	0		0	-0.004	0
5H	54	153.67	1_0363		0.01	0.02	0		0.02	0.026	0
5H	55	155.82	1_0016		0.01	0.02	0		0	0.005	0
5H	56	160.13	1_1497		0.09	0.049	0		0	0	0
5H	57	163.36	1_0901		0.22	0.077	0.01		0	0.005	0
5H	58	164.44	1_0161		0.28	0.086	0.01		0.01	0.014	0
5H	59	165.51	2_0560		0.37	0.1	0.01		0.06	0.048	0
5H	60	166.59	1_0336		0.49	0.115	0.01		0	0.014	0
5H	61	167.67	1_1216		0.32	0.093	0.01		0	0.009	0
5H	62	175.25	1_0600		0.58	0.124	0.02		0.1	-0.063	0
5H	63	177.4	2_0536		0.14	0.062	0		0.14	-0.07	0
5H	64	178.48	1_1010		0.3	0.09	0.01		0.07	-0.05	0
5H	65	179.55	1_0254		0.23	0.077	0.01		0.09	-0.056	0
5H	66	180.63	2_1138		0.44	0.106	0.01		0.1	-0.061	0
5H	67	182.78	1_0736		0.43	0.106	0.01		0.15	-0.073	0
5H	68	183.86	1_0236		0.26	0.083	0.01		0.04	-0.039	0
5H	69	189.25	2_0786		0.22	0.077	0.01		0.22	-0.091	0.01
5H	70	190.33	2_1108		0.15	0.064	0		0.34	-0.11	0.01
5H	71	191.4	1_0401		0.15	0.064	0		0.45	-0.126	0.01
5H	72	194.33	3_0382		0.24	0.079	0.01		0.62	-0.148	0.01
	72	195.71	1_0322		0.24	0.08	0.01		0.32	-0.105	0.01
6H
6H	1	1.07	2_0214		0.78	0.144	0.02		0	0.011	0
6H	2	2.15	3_1233		1.09	0.167	0.03		0.02	0.027	0
6H	3	6.46	2_0294		1.18	0.177	0.04		0.07	0.048	0
6H	4	7.54	2_1204		1.09	0.163	0.03		0	-0.001	0
6H	5	10.77	2_0262		1.23	0.173	0.03		0	0.011	0
6H	6	12.92	1_1479		1.07	0.162	0.03		0	0.013	0
6H	7	14	2_0415		1.22	0.173	0.03		0.02	-0.027	0
6H	8	15.07	1_0554		1.22	0.173	0.03		0.15	-0.072	0
6H	9	24.87	1_0136		0.83	0.143	0.02		0.47	-0.137	0.01
6H	10	29.18	2_0941		0.2	0.072	0.01		0.5	-0.137	0.01
6H	11	30.26	2_0745		0.21	0.072	0.01		0.34	-0.11	0.01
6H	12	31.34	3_0673		0.21	0.072	0.01		0.19	-0.08	0
6H	13	32.41	1_0799		0.21	0.072	0.01		0.26	-0.095	0.01
6H	14	35.64	1_0427		0.16	0.064	0		0.28	-0.1	0.01
6H	15	36.72	3_0358		0.18	0.068	0.01		0.33	-0.108	0.01
6H	16	37.79	2_0510		0.18	0.068	0.01		0.29	-0.101	0.01
6H	17	42.1	3_0361		0.61	0.126	0.02		0.34	-0.11	0.01
6H	18	45.33	1_0061		0.86	0.146	0.02		0.33	-0.109	0.01
6H	19	46.41	2_1281		0.93	0.151	0.03		0.04	-0.039	0
6H	20	48.56	1_0355		0.8	0.141	0.02		0.13	-0.068	0
6H	21	49.64	1_0013		0.5	0.114	0.01		0.06	-0.046	0
6H	22	50.71	1_0461		0.47	0.112	0.01		0.06	-0.046	0
6H	23	51.79	2_0291		0.47	0.111	0.01		0.05	-0.041	0
6H	24	52.86	1_0962		0.27	0.085	0.01		0.06	-0.046	0
6H	25	55.01	1_0227		0.36	0.097	0.01		0.13	-0.069	0
6H	26	56.09	1_1143		0.4	0.101	0.01		0.14	-0.069	0
6H	27	59.32	1_0189		0.26	0.08	0.01		0.45	-0.131	0.01
6H	28	60.4	1_1475		0.09	0.048	0		0.53	-0.135	0.01
6H	29	61.47	1_0455		0.09	0.048	0		0.56	-0.138	0.01
6H	30	62.55	1_0040		0.11	0.054	0		0.45	-0.123	0.01
6H	31	64.7	2_0468		0.09	0.047	0		0.56	-0.137	0.01
6H	32	65.77	3_1289		0.15	0.062	0		0.46	-0.125	0.01
6H	33	66.85	1_1349		0.15	0.062	0		0.57	-0.141	0.01
6H	34	67.92	1_0469		0.2	0.07	0.01		0.43	-0.123	0.01
6H	35	71.16	3_1088		0.28	0.084	0.01		0.6	-0.146	0.01
6H	36	72.23	2_0682		0.13	0.058	0		0.46	-0.129	0.01
6H	37	75.46	2_0746		0.15	0.062	0		0.43	-0.124	0.01
6H	38	77.61	1_0220		0.03	0.03	0		0.35	-0.112	0.01
6H	39	85.2	1_1147		0.01	0.015	0		0.36	-0.123	0.01
6H	40	89.51	2_1025		0.03	-0.029	0		0.33	-0.114	0.01
6H	41	90.58	3_0324		0	-0.004	0		0.35	-0.116	0.01
6H	42	91.66	1_0801		0.02	0.02	0		0.31	-0.109	0.01
6H	43	95.97	1_0595		0.04	-0.03	0		0.34	-0.111	0.01
6H	44	99.2	1_0015		0.02	-0.022	0		0.07	-0.051	0
6H	45	109	2_0464		0.02	0.006	0		0.21	0.095	0.01
6H	46	111.15	2_0036		0.03	-0.026	0		0.29	0.106	0.01
6H	47	113.31	1_0239		0.02	-0.019	0		0.2	0.087	0
6H	48	120.89	1_0645		0.07	-0.042	0		0.09	0.057	0
6H	49	121.97	1_0051		0.07	-0.043	0		0.09	0.057	0
6H	50	126.28	1_0145		0.15	-0.063	0		0.11	0.062	0
6H	51	128.43	1_0290		0.17	-0.066	0		0.12	0.065	0
6H	52	129.5	2_1112		0.16	-0.064	0		0.09	0.058	0
	53	133.82	2_0537		0.34	-0.093	0.01		0.01	0.022	0
7H
7H	1	1.08	1_0375		0.15	0.061	0		0.01	-0.018	0
7H	2	2.15	1_1031		0.15	0.061	0		0.02	-0.027	0
7H	3	10.84	2_0245		0.19	0.068	0.01		0.06	-0.046	0
7H	4	11.92	1_0841		0.06	0.038	0		0.06	-0.045	0
7H	5	15.15	2_0722		0.07	0.042	0		0.18	-0.082	0
7H	6	16.22	2_0495		0.08	0.045	0		0.3	-0.104	0.01
7H	7	18.37	2_0443		0.22	0.077	0.01		0.37	-0.117	0.01
7H	8	19.45	3_0329		0.07	0.044	0		0.3	-0.106	0.01
7H	9	21.6	1_0965		0.07	0.045	0		0.3	-0.106	0.01
7H	10	25.91	1_0451		0.3	0.092	0.01		0.52	-0.144	0.01
7H	11	33.5	1_0800		0.24	0.086	0.01		0.19	-0.09	0
7H	12	35.65	3_0242		0	0	0		0.08	-0.058	0
7H	13	36.72	2_0126		0.01	0.018	0		0.06	-0.051	0
7H	14	37.8	1_0838		0.01	0.023	0		0.08	-0.056	0
7H	15	41.03	1_0056		0.17	0.079	0.01		0.15	-0.079	0
7H	16	42.1	3_1305		0.29	0.106	0.01		0.19	-0.091	0
7H	17	44.26	1_0327		0.43	0.133	0.01		0.11	-0.07	0
7H	18	45.33	1_0979		0.32	0.115	0.01		0.14	-0.079	0
7H	19	47.48	1_0368		0.36	0.121	0.01		0.11	-0.069	0
7H	20	48.56	2_0165		0.5	0.144	0.01		0.02	-0.028	0
7H	21	49.63	2_1232		0.5	0.144	0.01		0.02	-0.034	0
7H	22	56.12	3_0545		0.5	0.144	0.01		0.02	0.037	0
7H	23	57.2	1_0696		0.05	0.051	0		0.04	0.051	0
7H	24	59.35	1_0959		0.01	0.028	0		0.11	0.083	0
7H	25	61.5	1_0721		0	0.016	0		0.11	0.081	0
7H	26	62.58	1_0050		0.07	-0.065	0		0.26	0.124	0.01
7H	27	63.65	1_1348		0.07	-0.065	0		0.46	0.169	0.01
7H	28	64.73	1_0153		0.08	-0.065	0		0.5	0.173	0.01
7H	29	65.8	1_0055		0.16	-0.095	0		0.39	0.149	0.01
7H	30	66.88	1_0069		0.02	-0.03	0		0.28	0.128	0.01
7H	31	67.95	1_0442		0.02	-0.03	0		0.29	0.127	0.01
7H	32	69.03	2_0042		0	-0.005	0		0.55	0.17	0.01
7H	33	70.11	1_0303		0.07	-0.06	0		0.56	0.168	0.01
7H	34	71.18	2_0485		0.03	0.034	0		0.59	0.168	0.01
7H	35	79.87	2_1448		0.03	0.034	0		0.86	0.193	0.02
7H	36	82.02	3_0806		0.03	-0.035	0		1.01	0.203	0.02
7H	37	88.51	2_0103		0.04	-0.037	0		1.01	0.203	0.02
7H	38	89.58	1_0169		0.05	-0.041	0		0.36	0.119	0.01
7H	39	92.81	3_1261		0.05	-0.041	0		0.74	0.169	0.02
7H	40	97.13	2_0092		0.09	-0.052	0		0.74	0.17	0.02
7H	41	99.28	1_0241		0.1	-0.055	0		0.19	0.086	0
7H	42	101.43	2_0296		0.16	-0.068	0		0.2	0.087	0
7H	43	102.51	3_0362		0.37	-0.104	0.01		0.1	0.06	0
7H	44	104.66	2_0247		0.54	-0.12	0.02		0	-0.004	0
7H	45	105.73	2_0041		0.28	-0.087	0.01		0	0	0
7H	46	108.96	3_0368		0.21	-0.074	0.01		0.11	-0.063	0
7H	47	123.32	3_1374		0.14	0.064	0		0.39	-0.122	0.01
7H	48	126.55	1_1279		0.27	0.09	0.01		0.4	-0.123	0.01
7H	49	127.63	2_0832		0.34	0.099	0.01		0.23	-0.094	0.01
7H	50	128.71	2_1209		0.34	0.099	0.01		0.05	-0.044	0
7H	51	130.86	2_0516		0.34	0.099	0.01		0.05	-0.044	0
7H	52	133.01	1_0861		0.22	0.08	0.01		0.15	-0.078	0
7H	53	135.16	1_0078		0.15	0.064	0		0.17	-0.082	0
7H	54	138.39	1_0885		0.11	0.058	0		0.13	-0.076	0
7H	55	139.47	1_0687		0.09	0.052	0		0.16	-0.084	0
7H	56	140.54	2_0139		0.05	0.041	0		0.1	-0.066	0
7H	57	143.77	1_0677		0.17	0.074	0.01		0.19	-0.09	0
7H	58	145.92	1_0130		0.25	0.087	0.01		0	-0.005	0
7H	59	147	1_0896		0.11	0.057	0		0	0.01	0
7H	60	148.07	1_1275		0.09	0.05	0		0	-0.007	0
7H	61	149.15	2_0483		0.09	0.05	0		0	-0.003	0
7H	62	150.23	2_0079		0.09	0.05	0		0.01	0.016	0
7H	63	152.38	1_0999		0.09	0.05	0		0.02	0.027	0
	64	158.87	1_0174		0.07	0.045	0		0.03	0.036	0

## Sheet: Plant_Height_Pushkin_2015
Chromosome	Marker order	cM	SNP	Pushkin_2015
				LOD	Additive	R2
1H	1	1.07	1_1223	0.32	0.996	0.01
1H	2	2.15	2_0502	0.44	1.158	0.01
1H	3	4.3	1_0419	0.7	1.447	0.01
1H	4	6.46	1_1011	0.63	1.359	0.01
1H	5	8.61	1_0716	0.64	1.359	0.01
1H	6	9.68	2_1174	0.73	1.443	0.01
1H	7	11.83	2_0665	0.71	1.42	0.01
1H	8	12.91	3_0918	1.06	1.726	0.02
1H	9	15.23	3_0588	1.07	1.733	0.02
1H	10	18.63	2_0318	1.02	1.714	0.02
1H	11	20.78	1_0775	0.35	1.021	0.01
1H	12	21.86	1_0030	0.13	0.61	0
1H	13	26.17	2_0712	0.22	0.805	0
1H	14	28.32	1_0757	0.04	0.332	0
1H	15	34.81	3_1276	0.37	1.071	0.01
1H	16	35.88	1_0760	0.42	1.126	0.01
1H	17	36.96	2_1072	0.63	1.384	0.01
1H	18	44.54	1_0764	0.81	1.67	0.02
1H	19	45.62	1_0275	0.82	1.597	0.02
1H	20	46.69	2_1134	0.79	1.598	0.02
1H	21	51.01	1_0235	1.14	1.889	0.02
1H	22	52.08	1_0159	0.72	1.542	0.01
1H	23	54.23	2_1357	0.47	1.25	0.01
1H	24	55.31	1_0075	0.57	1.402	0.01
1H	25	56.38	3_0710	0.57	1.401	0.01
1H	26	57.46	1_0324	0.44	1.237	0.01
1H	27	58.53	1_0198	0.31	1.038	0.01
1H	28	59.61	1_1248	0.3	1.004	0.01
1H	29	60.69	1_0768	0.34	1.056	0.01
1H	30	61.76	1_0201	0.16	0.742	0
1H	31	62.84	1_0617	0.35	1.083	0.01
1H	32	64.99	2_1306	0.39	1.162	0.01
1H	33	66.06	2_0432	0.28	0.98	0.01
1H	34	67.14	1_0002	0.39	1.133	0.01
1H	35	70.37	1_0166	0.55	1.33	0.01
1H	36	71.44	3_0505	0.2	0.79	0
1H	37	73.6	1_0686	0.2	0.802	0
1H	38	74.67	1_0006	0.28	0.947	0.01
1H	39	77.9	2_0121	0.23	0.862	0
1H	40	86.59	1_0830	0.43	1.232	0.01
1H	41	87.67	2_0475	0.44	1.216	0.01
1H	42	88.74	1_0433	0.44	1.21	0.01
1H	43	89.82	1_0396	0.57	1.373	0.01
1H	44	90.89	1_0822	0.54	1.333	0.01
1H	45	93.04	1_0522	0.3	0.982	0.01
1H	46	94.12	1_0357	0.16	0.719	0
1H	47	95.19	1_0111	0.16	0.715	0
1H	48	97.35	3_0509	0.09	0.561	0
1H	49	100.58	2_0220	0.28	0.995	0.01
1H	50	101.65	1_0231	0.33	1.076	0.01
1H	51	107.05	1_0905	0.29	1.007	0.01
1H	52	113.54	1_0854	0.16	0.778	0
1H	53	117.85	1_0858	0.14	0.782	0
1H	54	118.92	1_0586	0	0.153	0
1H	55	121.08	1_0644	0.04	0.51	0
1H	56	123.23	1_0693	0.07	0.647	0
1H	57	127.54	1_0782	1.06	-1.912	0.02
1H	58	130.77	1_1496	1.98	-2.627	0.05
1H	59	134	1_0443	2.47	-2.886	0.06
2H	1	4.31	1_1059	0.02	-0.275	0
2H	2	6.46	1_0592	0.01	0.138	0
2H	3	7.54	2_0563	0.01	0.212	0
2H	4	8.62	1_0502	0.01	0.197	0
2H	5	9.69	2_0112	0.01	0.165	0
2H	6	10.77	3_1534	0	-0.123	0
2H	7	12.92	2_0107	0.01	0.218	0
2H	8	15.07	3_1284	0.02	0.288	0
2H	9	18.3	1_0180	0.04	0.353	0
2H	10	24.79	2_0394	0.01	0.162	0
2H	11	25.86	2_1187	0.03	-0.326	0
2H	12	28.02	1_0307	0.1	-0.582	0
2H	13	35.6	2_1304	0.1	-0.594	0
2H	14	41	2_0173	0.03	0.355	0
2H	15	42.07	1_0525	0.08	0.545	0
2H	16	43.15	1_0296	0.04	0.384	0
2H	17	45.3	1_0648	0.06	0.502	0
2H	18	47.45	1_0342	0	0.05	0
2H	19	48.53	2_1338	0	-0.119	0
2H	20	49.6	1_0084	0.03	-0.361	0
2H	21	52.83	2_0672	0.1	-0.694	0
2H	22	53.91	2_0519	0	0.083	0
2H	23	54.98	1_0234	0.03	0.409	0
2H	24	56.06	1_0325	0.03	0.464	0
2H	25	57.13	1_1015	0.03	0.472	0
2H	26	58.21	1_0012	1.08	-2.086	0.02
2H	27	59.29	1_0191	1.03	-2.029	0.02
2H	28	60.36	2_1166	1.17	-2.124	0.03
2H	29	61.44	2_1110	1.66	-2.509	0.04
2H	30	62.51	1_0545	1.51	-2.435	0.03
2H	31	67.91	1_0650	2.11	-2.896	0.05
2H	32	68.98	1_0196	2.15	-2.919	0.05
2H	33	70.06	1_0859	1.43	-2.394	0.03
2H	34	72.21	1_0619	1.36	-2.296	0.03
2H	35	76.52	1_0287	1.38	-2.349	0.03
2H	36	77.6	3_0896 (VRS1)	1.8	-2.567	0.04
2H	37	80.83	1_0475	0.13	-1.057	0
2H	38	86.23	1_0214	0.25	-1.196	0.01
2H	39	89.46	2_0080	0.36	-1.323	0.01
2H	40	91.61	1_0138	0.37	-1.276	0.01
2H	41	94.84	2_0086	0.3	-1.112	0.01
2H	42	95.91	1_0876	0.3	-1.052	0.01
2H	43	103.5	1_0429	0.21	-0.872	0
2H	44	104.57	1_0538	0	-0.013	0
2H	45	105.65	1_0404	0.01	-0.155	0
2H	46	106.73	1_0916	0.07	-0.477	0
2H	47	108.88	3_0598	0.15	-0.67	0
2H	48	109.95	2_1220	0.19	-0.77	0
2H	49	111.03	1_0092	0.24	-0.846	0
2H	50	112.1	3_0152	0.14	-0.658	0
2H	51	115.33	2_0480	0.08	-0.483	0
2H	52	117.49	2_0183	0.08	-0.478	0
2H	53	118.56	1_0656	0.06	-0.43	0
2H	54	119.64	1_0164	0.05	-0.369	0
2H	55	120.71	1_0376	0.03	-0.312	0
2H	56	121.79	1_0579	0.11	-0.579	0
2H	57	128.27	2_0313	0.11	0.032	0
2H	58	130.43	2_0027	0.01	0.125	0
2H	59	131.5	1_0625	0.02	0.234	0
2H	60	132.58	1_0566	0.05	0.384	0
2H	61	133.65	1_0315	0.01	0.123	0
2H	62	134.73	1_0487	0	0.112	0
2H	63	136.88	1_0181	0	0.112	0
2H	64	139.03	2_1299	0.04	0.361	0
2H	65	141.18	1_0791	0.06	0.408	0
2H	66	142.26	1_0072	0.09	0.512	0
2H	67	144.41	3_1300	0.14	0.645	0
2H	68	146.56	1_0329	0.08	0.464	0
2H	69	148.72	1_0085	0.01	0.193	0
2H	70	149.79	2_1454	0	-0.038	0
2H	71	151.94	2_0900	0	0.043	0
3H	1	6.49	1_0103	0.08	0.514	0
3H	2	7.56	1_0173	0.18	0.74	0
3H	3	8.64	2_0935	0.18	0.722	0
3H	4	9.71	1_1005	0.06	0.431	0
3H	5	12.94	2_0976	0.03	0.292	0
3H	6	14.02	1_0112	0.01	0.185	0
3H	7	15.09	2_0595	0.05	0.408	0
3H	8	20.49	2_1410	0.23	0.893	0
3H	9	25.89	1_0565	0.52	1.398	0.01
3H	10	29.12	1_0559	0.85	1.868	0.02
3H	11	30.19	1_0691	1.01	1.999	0.02
3H	12	32.35	2_0968	0.6	1.576	0.01
3H	13	43.27	2_0492	0.46	1.435	0.01
3H	14	44.35	2_0930	1.72	2.432	0.04
3H	15	45.42	1_0277	1.57	2.318	0.03
3H	16	46.5	1_0081	1.89	2.545	0.04
3H	17	48.65	1_0114	1.77	2.429	0.04
3H	18	54.05	1_1002	2.41	2.872	0.05
3H	19	55.12	1_1371	2.36	2.76	0.05
3H	20	56.2	3_0785	2.17	2.648	0.05
3H	21	57.27	1_0601	1.52	2.247	0.03
3H	22	58.35	2_0356	1.63	2.345	0.04
3H	23	60.5	1_0532	1.71	2.391	0.04
3H	24	69.19	1_0380	1.78	2.432	0.04
3H	25	70.26	1_1258	0.12	0.812	0
3H	26	71.34	1_1086	0.19	0.979	0
3H	27	72.41	1_0365	0.23	1.051	0
3H	28	73.49	1_0224	0.14	0.828	0
3H	29	75.64	1_0005	0.12	0.743	0
3H	30	77.79	1_0728	0.19	0.948	0
3H	31	79.94	1_0281	0.15	0.827	0
3H	32	81.02	1_0335	0.15	0.821	0
3H	33	82.1	1_1394	0.05	0.476	0
3H	34	84.25	1_0200	0.05	0.482	0
3H	35	86.4	1_0609	0.08	0.58	0
3H	36	87.47	2_1257	0.25	1.032	0
3H	37	89.63	2_0115	0.32	1.176	0.01
3H	38	90.7	2_0093	0.24	1.033	0
3H	39	93.93	2_0063	0.19	0.951	0
3H	40	100.42	1_0134	0.19	0.904	0
3H	41	108	3_0250	0.03	-0.37	0
3H	42	109.08	3_0090	0.03	-0.389	0
3H	43	110.16	1_0074	0.05	-0.507	0
3H	44	111.23	2_0626	0.08	-0.619	0
3H	45	112.31	1_0515	0.03	-0.37	0
3H	46	113.38	1_0184	0.02	-0.325	0
3H	47	114.46	2_1381	0.03	-0.381	0
3H	48	115.53	2_1517	0.05	-0.525	0
3H	49	117.69	1_0344	0.05	-0.556	0
3H	50	123.08	2_0009	8.82	6.509	0.28
3H	51	124.16	2_0023	9.39	6.509	0.28
3H	52	125.23	1_0100	8.57	6.247	0.26
3H	53	126.31	3_0927	8.62	6.301	0.26
3H	54	128.46	1_1330	8.77	6.37	0.27
3H	55	129.54	2_0944	11.35	7.03	0.32
3H	56	131.69	2_0174	12.01	7.123	0.34
3H	57	132.76	1_0754 (HvGA20ox2)	10.62	6.715	0.31
3H	58	135.99	2_0612	10.75	6.754	0.31
3H	59	143.58	2_0527	8.61	6.224	0.26
3H	60	145.73	1_0122	0	0.112	0
3H	61	147.88	1_1154	0.02	0.313	0
3H	62	148.96	2_0851	0.15	0.875	0
3H	63	150.03	1_0570	0.05	0.518	0
3H	64	152.19	2_1386	0.06	0.539	0
3H	65	155.41	2_1266	0	0.064	0
3H	66	157.57	2_1272	0	0.141	0
3H	67	158.64	2_1376	0.02	0.247	0
3H	68	159.72	3_1500	0	0.037	0
3H	69	162.95	2_0088	0	-0.115	0
3H	70	164.02	2_0155	0	0.021	0
3H	71	165.1	1_1436	0	0.027	0
3H	72	167.25	1_0646	0	-0.01	0
3H	73	170.48	2_0605	0.01	-0.192	0
3H	74	171.56	1_0681	0.02	-0.246	0
3H	75	174.83	3_1341	0.07	-0.493	0
3H	76	178.11	1_0283	0.1	-0.571	0
4H	1	6.49	3_1291	0.15	-0.7	0
4H	2	7.56	1_0221	0.18	-0.719	0
4H	3	12.96	1_0132	0.26	-0.885	0.01
4H	4	15.11	2_0001	0.3	-0.944	0.01
4H	5	22.7	2_1122	0.49	-1.229	0.01
4H	6	27.01	1_0860	0.51	-1.239	0.01
4H	7	28.08	3_0992	0.43	-1.139	0.01
4H	8	29.16	1_0371	0.38	-1.069	0.01
4H	9	30.24	3_0328	0.29	-0.927	0.01
4H	10	32.39	1_0048	0.32	-0.972	0.01
4H	11	39.97	1_1405	0.45	-1.177	0.01
4H	12	41.05	1_0093	0.49	-1.218	0.01
4H	13	42.12	1_0088	0.51	-1.237	0.01
4H	14	46.43	1_1207	0.61	-1.359	0.01
4H	15	48.59	2_0723	0.74	-1.483	0.01
4H	16	49.66	1_0052	1.03	-1.726	0.02
4H	17	50.74	1_0627	0.87	-1.588	0.02
4H	18	53.97	1_1513	1.01	-1.751	0.02
4H	19	56.12	1_0467	0.99	-1.716	0.02
4H	20	57.19	3_0994	0.99	-1.725	0.02
4H	21	69.25	2_0670	0.76	-1.516	0.02
4H	22	70.33	1_0724	0.08	-0.514	0
4H	23	71.4	3_1246	0.03	-0.297	0
4H	24	72.48	1_0723	0	-0.117	0
4H	25	73.55	1_0670	0	0.029	0
4H	26	74.63	1_0588	0	0.101	0
4H	27	77.86	2_0732	0.03	-0.303	0
4H	28	85.44	3_0718	0.15	-0.695	0
4H	29	87.59	1_0271	0.18	-0.723	0
4H	30	89.75	1_0666	0.33	-0.984	0.01
4H	31	90.82	1_0614	0.16	-0.69	0
4H	32	91.9	1_0510	0.21	-0.779	0
4H	33	92.97	1_0334	0.18	-0.732	0
4H	34	99.46	3_0385	0.12	-0.59	0
4H	35	107.05	1_1299	0.08	-0.505	0
4H	36	109.2	1_0611	0.08	-0.489	0
4H	37	111.35	1_0269	0.14	-0.647	0
4H	38	112.42	2_0007	0.14	-0.651	0
5H	1	1.07	2_0553	0	-0.082	0
5H	2	2.15	3_0975	0	0.049	0
5H	3	3.23	2_0206	0	0.048	0
5H	4	4.3	2_1202	0	-0.025	0
5H	5	7.53	1_0695	0.08	-0.514	0
5H	6	8.61	2_0873	0.13	-0.654	0
5H	7	9.68	1_0974	0.14	-0.686	0
5H	8	15.08	1_1048	0.13	-0.71	0
5H	9	22.66	1_0499	0.13	0.075	0
5H	10	24.82	1_0580	0.01	0.223	0
5H	11	26.97	1_0621	0.08	-0.645	0
5H	12	32.37	2_0730	2.67	3.631	0.07
5H	13	36.68	2_1253	3.88	4.372	0.1
5H	14	39.91	2_1372	4.45	4.621	0.1
5H	15	40.98	1_0923	4.33	4.441	0.1
5H	16	43.13	1_0058	3.88	4.276	0.09
5H	17	44.21	1_0079	3.8	4.281	0.09
5H	18	45.28	1_1221	4.13	4.401	0.09
5H	19	46.36	2_0713	2.94	3.748	0.07
5H	20	48.51	2_1121	3.33	3.898	0.08
5H	21	58.31	2_0367	3.42	3.846	0.09
5H	22	60.46	2_0236	0.47	1.611	0.01
5H	23	70.26	3_1427	0.5	1.448	0.01
5H	24	72.42	1_0930	0.51	1.374	0.01
5H	25	73.49	1_0578	0.22	0.9	0
5H	26	83.29	2_0526	0.23	0.949	0
5H	27	84.37	1_0771	0.1	0.576	0
5H	28	87.6	1_0408	0.12	0.618	0
5H	29	95.18	1_1350	0.06	0.421	0
5H	30	102.77	1_0834	0.03	0.294	0
5H	31	103.84	1_0507	0.03	0.3	0
5H	32	104.92	1_1273	0	0.103	0
5H	33	107.07	3_0456	0.03	0.29	0
5H	34	120.27	2_0127	0.09	-0.545	0
5H	35	121.35	3_1278	0.1	-0.555	0
5H	36	127.83	1_1456	0.08	-0.493	0
5H	37	128.91	1_0285	0.01	-0.202	0
5H	38	129.99	1_0805	0	-0.041	0
5H	39	131.06	1_1375	0.01	-0.203	0
5H	40	132.14	1_0045	0	-0.072	0
5H	41	133.21	1_0146	0	0.008	0
5H	42	134.29	1_0705	0.01	-0.192	0
5H	43	135.36	1_0783	0.02	-0.213	0
5H	44	136.44	1_0095	0.06	-0.424	0
5H	45	141.84	3_0635	0.09	-0.524	0
5H	46	145.07	1_0755	0.09	-0.52	0
5H	47	147.22	2_0551	0	0.031	0
5H	48	148.29	1_0658	0.04	0.335	0
5H	49	149.37	1_0292	0.01	0.153	0
5H	50	150.44	1_0004	0	0.067	0
5H	51	151.52	1_0104	0.05	0.385	0
5H	52	152.59	3_0400	0.02	0.234	0
5H	53	153.67	1_0363	0	0.089	0
5H	54	155.82	1_0016	0	0.052	0
5H	55	160.13	1_1497	0.03	-0.301	0
5H	56	163.36	1_0901	0	0.099	0
5H	57	164.44	1_0161	0	0.115	0
5H	58	165.51	2_0560	0.03	0.291	0
5H	59	166.59	1_0336	0.08	0.497	0
5H	60	167.67	1_1216	0.08	0.502	0
5H	61	175.25	1_0600	0.24	0.85	0
5H	62	177.4	2_0536	0.22	0.813	0
5H	63	178.48	1_1010	0.4	1.1	0.01
5H	64	179.55	1_0254	0.47	1.198	0.01
5H	65	180.63	2_1138	0.59	1.337	0.01
5H	66	182.78	1_0736	0.53	1.285	0.01
5H	67	183.86	1_0236	0.62	1.416	0.01
5H	68	189.25	2_0786	0.9	1.684	0.02
5H	69	190.33	2_1108	0.64	1.439	0.01
5H	70	191.4	1_0401	0.98	1.771	0.02
5H	71	194.33	3_0382	0.89	1.667	0.02
5H	72	195.71	1_0322	0.72	1.473	0.01
6H	1	1.07	2_0214	0.04	-0.337	0
6H	2	2.15	3_1233	0	-0.096	0
6H	3	6.46	2_0294	0	0.04	0
6H	4	7.54	2_1204	0.01	0.141	0
6H	5	10.77	2_0262	0.01	0.152	0
6H	6	12.92	1_1479	0	0.007	0
6H	7	14	2_0415	0.03	-0.289	0
6H	8	15.07	1_0554	0.08	-0.486	0
6H	9	24.87	1_0136	0.06	0.025	0
6H	10	29.18	2_0941	0.02	0.076	0
6H	11	30.26	2_0745	0.03	-0.297	0
6H	12	31.34	3_0673	0.02	-0.21	0
6H	13	32.41	1_0799	0.01	-0.159	0
6H	14	35.64	1_0427	0.02	-0.26	0
6H	15	36.72	3_0358	0.03	-0.274	0
6H	16	37.79	2_0510	0	-0.059	0
6H	17	42.1	3_0361	0.01	0.113	0
6H	18	45.33	1_0061	0.01	0.175	0
6H	19	46.41	2_1281	0	0.072	0
6H	20	48.56	1_0355	0.06	0.413	0
6H	21	49.64	1_0013	0.03	0.303	0
6H	22	50.71	1_0461	0	0.049	0
6H	23	51.79	2_0291	0.03	0.312	0
6H	24	52.86	1_0962	0.08	0.48	0
6H	25	55.01	1_0227	0.1	0.541	0
6H	26	56.09	1_1143	0.02	0.236	0
6H	27	59.32	1_0189	0.08	0.492	0
6H	28	60.4	1_1475	0.11	0.568	0
6H	29	61.47	1_0455	0.03	0.281	0
6H	30	62.55	1_0040	0	0.111	0
6H	31	64.7	2_0468	0.02	0.232	0
6H	32	65.77	3_1289	0.03	-0.298	0
6H	33	66.85	1_1349	0.01	-0.164	0
6H	34	67.92	1_0469	0	0.038	0
6H	35	71.16	3_1088	0.03	0.306	0
6H	36	72.23	2_0682	0.05	0.39	0
6H	37	75.46	2_0746	0.06	0.433	0
6H	38	77.61	1_0220	0.02	0.237	0
6H	39	85.2	1_1147	0.14	0.666	0
6H	40	89.51	2_1025	0.11	0.588	0
6H	41	90.58	3_0324	0.17	0.703	0
6H	42	91.66	1_0801	0.1	0.534	0
6H	43	95.97	1_0595	0.28	0.939	0.01
6H	44	99.2	1_0015	0.65	1.373	0.01
6H	45	109	2_0464	0.81	1.525	0.02
6H	46	111.15	2_0036	0.09	0.521	0
6H	47	113.31	1_0239	0.05	0.4	0
6H	48	120.89	1_0645	0.09	0.519	0
6H	49	121.97	1_0051	0.09	0.532	0
6H	50	126.28	1_0145	0.16	0.681	0
6H	51	128.43	1_0290	0.15	0.656	0
6H	52	129.5	2_1112	0.17	0.71	0
6H	53	133.82	2_0537	0.19	0.763	0
7H	1	1.08	1_0375	0.02	-0.253	0
7H	2	2.15	1_1031	0.02	-0.239	0
7H	3	10.84	2_0245	0.03	-0.308	0
7H	4	11.92	1_0841	0.04	-0.356	0
7H	5	15.15	2_0722	0.01	-0.184	0
7H	6	16.22	2_0495	0	0.069	0
7H	7	18.37	2_0443	0	-0.006	0
7H	8	19.45	3_0329	0.07	-0.499	0
7H	9	21.6	1_0965	0	-0.123	0
7H	10	25.91	1_0451	0	0.103	0
7H	11	33.5	1_0800	0.15	0.771	0
7H	12	35.65	3_0242	0.28	0.999	0.01
7H	13	36.72	2_0126	0.18	0.803	0
7H	14	37.8	1_0838	0.13	0.676	0
7H	15	41.03	1_0056	0.19	0.836	0
7H	16	42.1	3_1305	0.17	0.787	0
7H	17	44.26	1_0327	0.16	0.793	0
7H	18	45.33	1_0979	0.12	0.657	0
7H	19	47.48	1_0368	0.22	0.896	0
7H	20	48.56	2_0165	0.06	0.471	0
7H	21	49.63	2_1232	0.04	0.39	0
7H	22	56.12	3_0545	0.04	0.39	0
7H	23	57.2	1_0696	0.02	-0.273	0
7H	24	59.35	1_0959	0.03	-0.411	0
7H	25	61.5	1_0721	0.01	-0.21	0
7H	26	62.58	1_0050	0.26	-1.103	0.01
7H	27	63.65	1_1348	0.24	-1.089	0
7H	28	64.73	1_0153	0.2	-0.969	0
7H	29	65.8	1_0055	0.3	-1.148	0.01
7H	30	66.88	1_0069	0.21	-0.975	0
7H	31	67.95	1_0442	0.15	-0.827	0
7H	32	69.03	2_0042	0.07	-0.562	0
7H	33	70.11	1_0303	0.13	-0.723	0
7H	34	71.18	2_0485	0.11	-0.662	0
7H	35	79.87	2_1448	0.14	-0.709	0
7H	36	82.02	3_0806	0.17	-0.745	0
7H	37	88.51	2_0103	0.12	-0.645	0
7H	38	89.58	1_0169	0.11	-0.596	0
7H	39	92.81	3_1261	0.11	-0.566	0
7H	40	97.13	2_0092	0.04	-0.347	0
7H	41	99.28	1_0241	0.03	-0.318	0
7H	42	101.43	2_0296	0.01	-0.157	0
7H	43	102.51	3_0362	0.01	-0.198	0
7H	44	104.66	2_0247	0.01	0.168	0
7H	45	105.73	2_0041	0.06	0.409	0
7H	46	108.96	3_0368	0.07	0.45	0
7H	47	123.32	3_1374	0.11	0.587	0
7H	48	126.55	1_1279	0.11	0.562	0
7H	49	127.63	2_0832	0.07	0.48	0
7H	50	128.71	2_1209	0.16	0.702	0
7H	51	130.86	2_0516	0.16	0.705	0
7H	52	133.01	1_0861	0.37	1.091	0.01
7H	53	135.16	1_0078	0.18	0.768	0
7H	54	138.39	1_0885	0.24	0.928	0.01
7H	55	139.47	1_0687	0.23	0.892	0
7H	56	140.54	2_0139	0.24	0.919	0
7H	57	143.77	1_0677	0.16	0.764	0
7H	58	145.92	1_0130	0.19	0.828	0
7H	59	147	1_0896	0.18	0.783	0
7H	60	148.07	1_1275	0.28	0.972	0.01
7H	61	149.15	2_0483	0.33	1.06	0.01
7H	62	150.23	2_0079	0.14	0.7	0
7H	63	152.38	1_0999	0.28	0.991	0.01
7H	64	158.87	1_0174	0.25	0.913	0
